# Supplementary material for: Comparative genome-wide characterization leading to simple sequence repeat marker development for Nicotiana
Source: BMC Genomics. 2018 Jun 27;19:500. doi: 10.1186/s12864-018-4878-4 (PMC6020451; doi:10.1186/s12864-018-4878-4)
Supplement: Supplementary file 1 — Table S1 Genomic SSR distribution of Nicotiana. (XLS 469 kb) [file 12864_2018_4878_MOESM1_ESM.xls]

## Sheet: Type_freq&Distribtn
				N.ben				N.syl				N.tom									N.oto				N.tab TN90				N.tab K326				N.tab BX
			sequences size (bp)	2593640036			sequences size (bp)	2221831232			sequences size (bp)	1688312294								sequences size (bp)	2474110067			sequences size (bp)	3613159037			sequences size (bp)	3598940919			sequences size (bp)	3553959712
	Unit(-mer)	total Unit	Count	frequency%	Density(SSR/Mb)		Count	frequency%	Density(SSR/Mb)		Count	frequency%	Density(SSR/Mb)							Count	frequency%	Density(SSR/Mb)		Count	frequency%	Density(SSR/Mb)		Count	frequency%	Density(SSR/Mb)		Count	frequency%	Density(SSR/Mb)
	Monomer	528198	78960	17.2052	30.4437		69856	20.6864	31.4407		54376	19.0834	32.2073							43827	11.802	17.7142		100351	18.7233	27.7738		93674	17.8548	26.0282		87154	17.5289	24.5231
	Dimer	1878386	287444	62.6334	110.826		208657	61.7895	93.9122		179558	63.0163	106.354							242723	65.362	98.1052		329207	61.4229	91.1133		324761	61.9013	90.2379		306036	61.5515	86.1113
	Trimer	548739	85139	18.5516	32.8261		53048	15.7091	23.8758		46233	16.2256	27.3842							78328	21.0927	31.6591		96114	17.9328	26.6011		95899	18.2789	26.6465		93978	18.9013	26.4432
	Tetramer	35872	4524	0.985769	1.74427		4005	1.186	1.80257		3001	1.05321	1.77751							4105	1.10542	1.65918		6799	1.26855	1.88173		6770	1.2904	1.88111		6668	1.3411	1.87622
	Pentamer	9426	1490	0.324668	0.574482		1048	0.310344	0.471683		927	0.325333	0.549069							1120	0.301601	0.452688		1609	0.300204	0.445317		1636	0.311831	0.454578		1596	0.320996	0.449077
	Hexamer	8180	971	0.211579	0.374377		878	0.260002	0.39517		664	0.233032	0.393292							1019	0.274403	0.411865		1560	0.291062	0.431755		1610	0.306875	0.447354		1478	0.297263	0.415874
	Heptamer	1511	287	0.0625366	0.110655		152	0.0450117	0.068412		165	0.0579071	0.0977307							191	0.0514337	0.0771995		253	0.0472043	0.0700218		234	0.0446018	0.0650191		229	0.0460576	0.0644352
	Octamer	222	51	0.0111128	0.0196635		26	0.00769937	0.0117021		8	0.00280762	0.00473846							20	0.00538573	0.00808371		49	0.00914234	0.0135615		37	0.00705241	0.0102808		31	0.00623488	0.00872267
	Nonamer	154	49	0.010677	0.0188924		16	0.00473807	0.00720127		7	0.00245667	0.00414615							15	0.00403929	0.00606279		22	0.00410472	0.00608885		18	0.0034309	0.00500147		27	0.00543038	0.00759716
	Decamer	38	16	0.00348636	0.00616894		4	0.00118452	0.00180032		0	0	0							4	0.00107715	0.00161674		4	0.000746313	0.00110706		4	0.000762423	0.00111144		6	0.00120675	0.00168826
	total_above		total_above	total_above		total_above	total_above	total_above		total_above	total_above	total_above							total_above	total_above	total_above		total_above	total_above	total_above		total_above	total_above	total_above		total_above	total_above	total_above
	10		458931	100	176.945	10	337690	100	151.987	9	284939	100	168.772						10	371352	100	150.095	10	535968	100	148.338	10	524643	100	145.777	10	497203	100	139.901
	bp per SSR				5651.48				6579.5				5925.17									6662.44				6741.37				6859.79				7147.9
	total (hex - Deci)	10105
	total Sequence (bp)		19743953297																															6916.36
	total SSR		3010726
	average density (SSRs/Mb)		154.545
			1000000
	Kb/SSR		6.47061

## Sheet: SSR_motif
rank	N. Ben				N.Syl				N.Tom				N. Oto				N.Tab TN90				N.Tab K326				N.Tab BX
1	Grouped_Motif	Total	Percentage		Grouped_Motif	Total	Percentage		Grouped_Motif	Total	Percentage		Grouped_Motif	Total	Percentage		Grouped_Motif	Total	Percentage		Grouped_Motif	Total	Percentage		Grouped_Motif		Percentage
2	TA/TA	97858	25.72		TA/TA	65546	24.4726		TA/TA	61067	26.486		TA/TA	78559	23.9856		TA/TA	101552	23.3122		TA/TA	99782	23.1529		TA/TA	92425	22.54
3	AT/AT	89626	23.5563		AT/AT	64149	23.951		AT/AT	56974	24.7108		AT/AT	77426	23.6397		AT/AT	97276	22.3306		AT/AT	95292	22.1111		AT/AT	87449	21.3265
4	CT/AG	31652	8.31907		AG/CT	25655	9.57869		AG/CT	18818	8.16176		CT/AG	26917	8.2183		CT/AG	42755	9.81481		CT/AG	42718	9.91208		CT/AG	42111	10.2697
5	GA/TC	27212	7.15211		GA/TC	20366	7.60396		GA/TC	17052	7.39581		GA/TC	23950	7.31242		GA/TC	35843	8.2281		GA/TC	35608	8.26231		GA/TC	35080	8.55508
6	GTT/AAC	21216	5.57619		TG/CA	17087	6.3797		TG/CA	14400	6.24558		CA/TG	19786	6.04107		CA/TG	27977	6.42238		CA/TG	27510	6.38329		CA/TG	26465	6.45411
7	CA/TG	21003	5.52021		GT/AC	15542	5.80285		GT/AC	10658	4.6226		GTT/AAC	16802	5.12999		GT/AC	23022	5.28492		GT/AC	23083	5.35607		GT/AC	21748	5.30376
8	GT/AC	19745	5.18957		AAC/GTT	6566	2.45152		ATT/AAT	5411	2.34686		GT/AC	15337	4.6827		GTT/AAC	11301	2.59425		GTT/AAC	11126	2.58162		GTT/AAC	11118	2.71138
9	TTG/CAA	10197	2.68007		TTG/CAA	5933	2.21518		AAC/GTT	4968	2.15473		ACA/TGT	8919	2.72315		TTG/CAA	10360	2.37824		TTG/CAA	10220	2.3714		TTG/CAA	10000	2.43873
10	ACA/TGT	7636	2.00696		TTC/GAA	5214	1.94673		TAA/TTA	4656	2.0194		TTG/CAA	8033	2.45264		ATT/AAT	9794	2.24831		ATT/AAT	9940	2.30643		ATT/AAT	9554	2.32997
11	TTC/GAA	7315	1.9226		ATT/AAT	4868	1.81754		TTC/GAA	4512	1.95695		ATT/AAT	7110	2.17083		TTC/GAA	9586	2.20056		TTC/GAA	9535	2.21246		TTC/GAA	9438	2.30168
12	AGA/TCT	5745	1.50995		TGT/ACA	4500	1.68015		TTG/CAA	4415	1.91488		TTA/TAA	6487	1.98061		TTA/TAA	8215	1.88583		TTA/TAA	8319	1.9303		TTA/TAA	8194	1.9983
13	CTT/AAG	5477	1.43952		TAA/TTA	3887	1.45127		TAT/ATA	4282	1.85719		TAT/ATA	5971	1.82307		ACA/TGT	7987	1.83349		ACA/TGT	8030	1.86324		ACA/TGT	7949	1.93855
14	ATT/AAT	5123	1.34647		TCT/AGA	3851	1.43783		TGT/ACA	3770	1.63513		TTC/GAA	5765	1.76017		TAT/ATA	6994	1.60554		TAT/ATA	7118	1.65163		TAT/ATA	7045	1.71809
15	TTA/TAA	4642	1.22005		CTT/AAG	3825	1.42812		TCT/AGA	3077	1.33456		AGA/TCT	3937	1.20205		AGA/TCT	6722	1.5431		AGA/TCT	6728	1.56113		AGA/TCT	6459	1.57518
16	TAT/ATA	4238	1.11387		ATG/CAT	3293	1.22949		CTT/AAG	2782	1.20661		CTT/AAG	3747	1.14403		CTT/AAG	6285	1.44278		CTT/AAG	6158	1.42887		CTT/AAG	6223	1.51762
17	ATG/CAT	1950	0.512517		TAT/ATA	3069	1.14586		ATG/CAT	1463	0.634534		ATG/CAT	2076	0.633845		ATG/CAT	4475	1.02728		ATG/CAT	4399	1.02072		ATG/CAT	4254	1.03744
18	TGA/TCA	1520	0.399501		TGA/TCA	960	0.358431		TGA/TCA	1113	0.482731		TGA/TCA	1577	0.48149		TGA/TCA	2013	0.462103		TGA/TCA	2017	0.468015		TGA/TCA	1964	0.478967
19	TCC/GGA	1509	0.39661		CTC/GAG	762	0.284505		GAT/ATC	1094	0.474491		GAT/ATC	1523	0.465003		GAT/ATC	1778	0.408157		GAT/ATC	1714	0.397708		GAT/ATC	1691	0.41239
20	CTC/GAG	1396	0.36691		TCC/GGA	754	0.281518		CTC/GAG	728	0.315749		CTC/GAG	987	0.301351		CTC/GAG	1422	0.326434		CTC/GAG	1426	0.330882		CTC/GAG	1388	0.338496
21	GAT/ATC	1130	0.296997		AGT/ACT	711	0.265463		TCC/GGA	645	0.27975		TCC/GGA	978	0.298603		TCC/GGA	1322	0.303478		TCC/GGA	1258	0.2919		TCC/GGA	1294	0.315572
22	CCT/AGG	1022	0.268612		TAG/CTA	701	0.261729		ACC/GGT	470	0.203849		ACC/GGT	736	0.224716		TAG/CTA	1064	0.244251		TAG/CTA	1096	0.254311		TAG/CTA	1013	0.247044
23	AGT/ACT	764	0.200802		GAT/ATC	696	0.259862		AAAT/ATTT	409	0.177392		AAAT/ATTT	533	0.162736		AGT/ACT	1034	0.237364		AGT/ACT	1046	0.242709		AAAT/ATTT	989	0.241191
24	TAG/CTA	657	0.172679		CCT/AGG	579	0.216179		GTA/TAC	405	0.175657		TAC/GTA	514	0.156935		AAAT/ATTT	1003	0.230248		AAAT/ATTT	971	0.225306		AGT/ACT	951	0.231924
25	TAC/GTA	630	0.165582		AAAT/ATTT	554	0.206845		AGT/ACT	371	0.16091		CCT/AGG	507	0.154797		TAC/GTA	918	0.210736		CCT/AGG	906	0.210224		TAC/GTA	871	0.212414
26	ATAC/GTAT	589	0.154806		GTA/TAC	547	0.204231		GC/GC	368	0.159609		AGT/ACT	481	0.146859		CCT/AGG	877	0.201324		TAC/GTA	897	0.208136		CCT/AGG	867	0.211438
27	TGG/CCA	550	0.144556		TTTA/TAAA	486	0.181456		TGG/CCA	357	0.154838		GC/GC	472	0.144111		TTTA/TAAA	839	0.1926		TTTA/TAAA	840	0.19491		TTTA/TAAA	824	0.200952
28	AAAT/ATTT	526	0.138248		ATAC/GTAT	431	0.160921		TTTA/TAAA	343	0.148766		TTTA/TAAA	466	0.142279		ACC/GGT	751	0.172399		ACC/GGT	760	0.176347		ACC/GGT	697	0.16998
29	TATG/CATA	510	0.134043		GCT/AGC	418	0.156067		TAG/CTA	341	0.147899		TAG/CTA	450	0.137394		TGG/CCA	671	0.154034		TGG/CCA	659	0.152911		TGG/CCA	623	0.151933
30	GCT/AGC	426	0.111965		CAG/CTG	370	0.138145		CCT/AGG	325	0.140959		TGG/CCA	412	0.125792		TTAT/ATAA	609	0.139802		TTAT/ATAA	599	0.138989		TTAT/ATAA	604	0.147299
31	CAG/CTG	409	0.107497		TGG/CCA	355	0.132545		TTAT/ATAA	301	0.13055		TTAT/ATAA	392	0.119686		ATAC/GTAT	563	0.129242		TATT/AATA	572	0.132724		ATAC/GTAT	527	0.128521
32	ACC/GGT	405	0.106446		ACC/GGT	341	0.127318		TATT/AATA	250	0.10843		TATT/AATA	315	0.0961759		TATT/AATA	527	0.120978		ATAC/GTAT	571	0.132492		TATT/AATA	527	0.128521
33	GC/GC	403	0.10592		TATT/AATA	322	0.120224		CG/CG	221	0.0958523		ATAC/GTAT	292	0.0891535		CAG/CTG	520	0.119371		GCT/AGC	511	0.11857		GC/GC	494	0.120473
34	TTTA/TAAA	369	0.096984		GCA/TGC	298	0.111263		GTG/CAC	204	0.0884791		CG/CG	276	0.0842684		GCT/AGC	510	0.117075		CAG/CTG	504	0.116946		CAG/CTG	490	0.119498
35	TTAT/ATAA	360	0.0946186		TTAT/ATAA	298	0.111263		ATAC/GTAT	201	0.0871779		CAC/GTG	256	0.078162		GC/GC	486	0.111566		GC/GC	498	0.115554		GCT/AGC	477	0.116328
36	CAC/GTG	358	0.0940929		TATG/CATA	295	0.110143		CAG/CTG	146	0.0633233		TATG/CATA	203	0.06198		TATG/CATA	400	0.0918238		GCA/TGC	403	0.0935102		TATG/CATA	397	0.0968177
37	TGTA/TACA	349	0.0917274		GTG/CAC	246	0.0918479		CGT/ACG	137	0.0594198		TGTA/TACA	197	0.0601481		CAC/GTG	387	0.0888395		TATG/CATA	367	0.0851569		GCA/TGC	352	0.0858434
38	ATGT/ACAT	332	0.0872593		GC/GC	196	0.0731797		TATG/CATA	136	0.058986		CAG/CTG	187	0.0570949		GCA/TGC	377	0.0865439		CAC/GTG	357	0.0828366		CAC/GTG	338	0.0824292
39	TATT/AATA	325	0.0854195		ATGT/ACAT	179	0.0668324		GATA/TATC	135	0.0585523		CGA/TCG	185	0.0564842		CG/CG	296	0.0679496		TGTA/TACA	277	0.0642738		CTTT/AAAG	268	0.065358
40	GCA/TGC	275	0.0722781		TGTA/TACA	178	0.0664591		ATAG/CTAT	135	0.0585523		GCT/AGC	181	0.055263		CTTT/AAAG	277	0.063588		CG/CG	270	0.0626495		CG/CG	264	0.0643825
41	CG/CG	274	0.0720152		CTTT/AAAG	139	0.0518978		GCT/AGC	133	0.0576849		ATGT/ACAT	180	0.0549576		TGTA/TACA	267	0.0612924		CTTT/AAAG	266	0.0617214		TGTA/TACA	246	0.0599928
42	CGC/GCG	265	0.0696498		CG/CG	116	0.0433104		CGA/TCG	121	0.0524802		GATA/TATC	175	0.053431		ATGT/ACAT	247	0.0567012		CGA/TCG	244	0.0566166		ATGT/ACAT	240	0.0585296
43	ACAAAA/TTTTGT	123	0.032328		AAAGA/TCTTT	102	0.0380833		TGTA/TACA	119	0.0516128		CTTT/AAAG	149	0.0454927		CGA/TCG	222	0.0509622		ATGT/ACAT	242	0.0561525		GATA/TATC	232	0.0565786
44	CTTT/AAAG	120	0.0315395		TAAT/ATTA	102	0.0380833		CTTT/AAAG	108	0.0468419		CGT/ACG	149	0.0454927		GATA/TATC	216	0.0495848		GATA/TATC	231	0.0536001		CGA/TCG	213	0.051945
45	CGA/TCG	99	0.0260201		GAAA/TTTC	98	0.0365898		GCA/TGC	92	0.0399023		ATAG/CTAT	123	0.0375544		ATAG/CTAT	207	0.0475188		CGT/ACG	201	0.0466391		ATAG/CTAT	210	0.0512134
46	CGG/CCG	90	0.0236546		ATAG/CTAT	97	0.0362165		AAGA/TCTT	89	0.0386012		AAGA/TCTT	118	0.0360278		CGT/ACG	198	0.0454528		ATAG/CTAT	187	0.0433906		CGT/ACG	189	0.0460921
47	GATA/TATC	89	0.0233918		GATA/TATC	94	0.0350964		CGG/CCG	88	0.0381674		TTAA/TTAA	111	0.0338905		GAAA/TTTC	169	0.0387955		AAGA/TCTT	176	0.0408382		TAAT/ATTA	177	0.0431656
48	GAAA/TTTC	86	0.0226033		CGA/TCG	91	0.0339763		TTAA/TTAA	79	0.034264		GCA/TGC	107	0.0326693		TAAT/ATTA	168	0.038566		TAAT/ATTA	156	0.0361975		GAAA/TTTC	173	0.0421901
49	TTTTC/GAAAA	83	0.0218148		AAGA/TCTT	90	0.0336029		ATCT/AGAT	76	0.0329628		ATCT/AGAT	106	0.0323639		AAGA/TCTT	157	0.0360408		GAAA/TTTC	151	0.0350373		AAGA/TCTT	154	0.0375565
50	CGT/ACG	83	0.0218148		TTTTC/GAAAA	83	0.0309893		GAC/GTC	74	0.0320953		GAC/GTC	98	0.0299214		TTCT/AGAA	128	0.0293836		TTCT/AGAA	136	0.0315568		TTCT/AGAA	124	0.0302403
51	AAAAAC/GTTTTT	81	0.0212892		AAAAG/CTTTT	81	0.0302426		ATTTGG/CCAAAT	74	0.0320953		TTCT/AGAA	93	0.0283948		ATCT/AGAT	121	0.0277767		ATCT/AGAT	125	0.0290044		CTTTT/AAAAG	114	0.0278016
52	AAGA/TCTT	79	0.0207635		CGT/ACG	79	0.0294959		GAAA/TTTC	68	0.029493		GAAA/TTTC	86	0.0262575		AAAGA/TCTTT	113	0.0259402		TTAA/TTAA	121	0.0280763		GAC/GTC	111	0.0270699
53	GCC/GGC	78	0.0205007		ATCT/AGAT	70	0.0261356		AGAA/TTCT	66	0.0286256		CGG/CCG	84	0.0256469		TTAA/TTAA	112	0.0257107		CGG/CCG	114	0.026452		CGG/CCG	110	0.0268261
54	GAC/GTC	74	0.0194494		AGAA/TTCT	67	0.0250155		ATGT/ACAT	61	0.026457		TAAT/ATTA	71	0.0216777		GAC/GTC	112	0.0257107		TTTTC/GAAAA	106	0.0245957		AAAGA/TCTTT	107	0.0260944
55	CTTTT/AAAAG	73	0.0191865		GTTT/AAAC	63	0.023522		TATAG/CTATA	57	0.0247221		TATAG/CTATA	64	0.0195405		CGG/CCG	110	0.0252515		AAAGA/TCTTT	101	0.0234356		ATCT/AGAT	102	0.0248751
56	TAAT/ATTA	68	0.0178724		ATTTT/AAAAT	53	0.0197884		TAAT/ATTA	52	0.0225535		TAGA/TCTA	62	0.0189299		CTTTT/AAAAG	106	0.0243333		GAC/GTC	101	0.0234356		TTAA/TTAA	100	0.0243873
57	AGAAA/TTTCT	67	0.0176096		AGAAA/TTTCT	48	0.0179215		GGATTT/AAATCC	47	0.0203849		GTATA/TATAC	60	0.0183192		TTTTC/GAAAA	103	0.0236446		CTTTT/AAAAG	100	0.0232035		TTTTC/GAAAA	98	0.0238996
58	TTCT/AGAA	63	0.0165582		GAC/GTC	46	0.0171748		AATT/AATT	40	0.0173488		AATT/AATT	60	0.0183192		AAAC/GTTT	84	0.019283		TAGA/TCTA	85	0.019723		AAAC/GTTT	82	0.0199976
59	TGTTTT/AAAACA	60	0.0157698		TAGA/TCTA	43	0.0160547		GTATA/TATAC	38	0.0164814		TTTTA/TAAAA	48	0.0146554		ATTTT/AAAAT	79	0.0181352		ATTTT/AAAAT	83	0.0192589		AATT/AATT	82	0.0199976
60	ATTTT/AAAAT	56	0.0147184		TTAA/TTAA	40	0.0149346		TAGA/TCTA	34	0.0147465		AAAC/GTTT	43	0.0131288		AATT/AATT	78	0.0179056		AATT/AATT	78	0.0180987		TAGA/TCTA	73	0.0178028
61	ATAG/CTAT	54	0.0141928		TTCTT/AAGAA	40	0.0149346		CGGCTT/AAGCCG	32	0.0138791		AATAC/GTATT	42	0.0128234		TAGA/TCTA	74	0.0169874		TTTTA/TAAAA	76	0.0176347		ATTTT/AAAAT	73	0.0178028
62	AAAGA/TCTTT	52	0.0136671		TTTG/CAAA	39	0.0145613		GTTT/AAAC	32	0.0138791		TTTTC/GAAAA	37	0.0112968		AGAAA/TTTCT	73	0.0167578		AAAC/GTTT	74	0.0171706		AGAAA/TTTCT	68	0.0165834
63	ATCT/AGAT	52	0.0136671		TAAAA/TTTTA	35	0.0130678		AAAAG/CTTTT	31	0.0134453		GCC/GGC	36	0.0109915		GCC/GGC	66	0.0151509		CAAA/TTTG	69	0.0160104		TTTTA/TAAAA	67	0.0163395
64	TTCTT/AAGAA	47	0.012353		AATAA/TTATT	35	0.0130678		ATTTT/AAAAT	31	0.0134453		ATTTT/AAAAT	34	0.0103809		TTTTA/TAAAA	64	0.0146918		AGAAA/TTTCT	66	0.0153143		GCC/GGC	64	0.0156079
65	TAGA/TCTA	45	0.0118273		TGTAT/ATACA	35	0.0130678		GCC/GGC	30	0.0130116		CGC/GCG	33	0.0100756		CAAA/TTTG	61	0.0140031		GCC/GGC	62	0.0143862		CAAA/TTTG	63	0.015364
66	TTAA/TTAA	45	0.0118273		ATATT/AATAT	34	0.0126944		TAAAA/TTTTA	29	0.0125779		ATTCC/GGAAT	32	0.00977025		TATTT/AAATA	53	0.0121667		TTCTT/AAGAA	61	0.0141542		GTATA/TATAC	53	0.0129253
67	TTGTTT/AAACAA	44	0.0115645		GTTA/TAAC	34	0.0126944		TTTTC/GAAAA	25	0.010843		TCCAT/ATGGA	32	0.00977025		TATAG/CTATA	53	0.0121667		GGATTT/AAATCC	58	0.013458		TATTT/AAATA	52	0.0126814
68	AACAAA/TTTGTT	42	0.0110388		CGG/CCG	32	0.0119477		CTTCGG/CCGAAG	24	0.0104093		TGTAT/ATACA	31	0.00946493		AATAA/TTATT	53	0.0121667		AATAA/TTATT	58	0.013458		TGTAT/ATACA	51	0.0124375
69	AAAC/GTTT	40	0.0105132		ATATA/TATAT	32	0.0119477		AGCCGA/TCGGCT	24	0.0104093		AGAAA/TTTCT	31	0.00946493		AATAT/ATATT	50	0.011478		TGTT/AACA	57	0.013226		TTCTT/AAGAA	51	0.0124375
70	TTTTA/TAAAA	35	0.00919903		GCC/GGC	32	0.0119477		TTTG/CAAA	23	0.00997558		ATTTGG/CCAAAT	30	0.00915961		TTCTT/AAGAA	49	0.0112484		TATAG/CTATA	57	0.013226		TGTT/AACA	49	0.0119498
71	CAAA/TTTG	33	0.00867337		TACAA/TTGTA	29	0.0108276		GCG/CGC	23	0.00997558		CTTTT/AAAAG	30	0.00915961		TGTAT/ATACA	48	0.0110189		TGTAT/ATACA	52	0.0120658		AATAA/TTATT	49	0.0119498
72	AAAAAG/CTTTTT	32	0.00841054		TATTT/AAATA	29	0.0108276		TACAA/TTGTA	21	0.00910814		CTTCGG/CCGAAG	29	0.00885429		GTATA/TATAC	48	0.0110189		AATAT/ATATT	52	0.0120658		GTTA/TAAC	47	0.011462
73	ACAA/TTGT	31	0.00814771		TGTT/AACA	29	0.0108276		ATTGT/ACAAT	20	0.00867442		GGATTT/AAATCC	27	0.00824365		GGATTT/AAATCC	47	0.0107893		CTTCGG/CCGAAG	50	0.0116018		AATAC/GTATT	47	0.011462
74	TGTT/AACA	29	0.00762205		AGAAAA/TTTTCT	26	0.00970751		TGTAT/ATACA	20	0.00867442		CAAA/TTTG	27	0.00824365		ACAAT/ATTGT	47	0.0107893		ATTTGG/CCAAAT	50	0.0116018		ATATA/TATAT	46	0.0112182
75	TTTTTG/CAAAAA	29	0.00762205		CATATA/TATATG	26	0.00970751		AATAA/TTATT	19	0.0082407		TACAA/TTGTA	25	0.00763301		TGTT/AACA	47	0.0107893		CGC/GCG	50	0.0116018		AAAAAG/CTTTTT	46	0.0112182
76	GGAAGA/TCTTCC	27	0.00709639		TTCTTT/AAAGAA	26	0.00970751		AGGGTTT/AAACCCT	19	0.0082407		TATTT/AAATA	24	0.00732768		ATTTGG/CCAAAT	46	0.0105597		GTTA/TAAC	46	0.0106736		TACAA/TTGTA	44	0.0107304
77	ATATA/TATAT	27	0.00709639		AAGAAA/TTTCTT	24	0.00896077		TGTT/AACA	19	0.0082407		AGCCGA/TCGGCT	23	0.00702236		AGAAAA/TTTTCT	45	0.0103302		GTATA/TATAC	45	0.0104416		ATTTGG/CCAAAT	44	0.0107304
78	GTTA/TAAC	26	0.00683356		CTTCGG/CCGAAG	24	0.00896077		ACAA/TTGT	18	0.00780698		TTCCA/TGGAA	22	0.00671704		GTTA/TAAC	44	0.0101006		TATTT/AAATA	44	0.0102096		GGATTT/AAATCC	43	0.0104866
79	TATTT/AAATA	26	0.00683356		TCTTTT/AAAAGA	24	0.00896077		AATAAC/GTTATT	18	0.00780698		AATAA/TTATT	21	0.00641172		AAAAAG/CTTTTT	44	0.0101006		ATATA/TATAT	43	0.00997752		AATAT/ATATT	43	0.0104866
80	AAAGAA/TTCTTT	24	0.0063079		GCTACT/AGTAGC	24	0.00896077		TTCTT/AAGAA	18	0.00780698		GAGTGC/GCACTC	21	0.00641172		CGC/GCG	43	0.00987106		AGAAAA/TTTTCT	42	0.00974548		CGC/GCG	41	0.00999881
81	AGAAGG/CCTTCT	24	0.0063079		AATT/AATT	24	0.00896077		AGAAA/TTTCT	17	0.00737326		TGTT/AACA	20	0.0061064		ATATA/TATAT	42	0.0096415		CGGCTT/AAGCCG	41	0.00951345		TATAG/CTATA	39	0.00951106
82	AATT/AATT	24	0.0063079		GCG/CGC	24	0.00896077		AAAAAT/ATTTTT	15	0.00650581		GAATG/CATTC	20	0.0061064		AATAC/GTATT	42	0.0096415		AAAAAG/CTTTTT	41	0.00951345		AGAAAA/TTTTCT	37	0.00902331
83	AGAAAA/TTTTCT	23	0.00604508		CTTTTT/AAAAAG	23	0.00858741		ATATA/TATAT	15	0.00650581		ATTTTT/AAAAAT	19	0.00580108		CTTCGG/CCGAAG	35	0.00803458		ACAAT/ATTGT	40	0.00928141		CTTCGG/CCGAAG	37	0.00902331
84	AATAT/ATATT	23	0.00604508		ATAAA/TTTAT	22	0.00821404		ATATAG/CTATAT	14	0.00607209		CCATT/AATGG	19	0.00580108		ATTTTT/AAAAAT	35	0.00803458		AATAC/GTATT	39	0.00904937		TTTTTC/GAAAAA	37	0.00902331
85	GCTACT/AGTAGC	23	0.00604508		TTTTTC/GAAAAA	21	0.00784068		ATAAA/TTTAT	14	0.00607209		ATAGAT/ATCTAT	18	0.00549576		TCTTTT/AAAAGA	34	0.00780502		TCTTTT/AAAAGA	39	0.00904937		ACAAT/ATTGT	36	0.00877944
86	TATATG/CATATA	22	0.00578225		ATTGT/ACAAT	21	0.00784068		CATT/AATG	14	0.00607209		TATCTA/TAGATA	18	0.00549576		TACAA/TTGTA	33	0.00757546		TATTG/CAATA	37	0.0085853		TATTG/CAATA	34	0.00829169
87	GAGG/CCTC	22	0.00578225		AATAC/GTATT	21	0.00784068		AATAC/GTATT	14	0.00607209		AATAT/ATATT	18	0.00549576		AAGAAA/TTTCTT	31	0.00711634		TACAA/TTGTA	36	0.00835327		ATAAA/TTTAT	33	0.00804782
88	TTTTTC/GAAAAA	22	0.00578225		GTATA/TATAC	20	0.00746731		AACT/AGTT	14	0.00607209		TATTG/CAATA	18	0.00549576		ACAA/TTGT	31	0.00711634		ATTTTT/AAAAAT	35	0.00812123		AAGAAA/TTTCTT	32	0.00780395
89	TTAG/CTAA	22	0.00578225		AGCCGA/TCGGCT	20	0.00746731		TCAA/TTGA	14	0.00607209		AAAGAA/TTCTTT	17	0.00519044		ATAAA/TTTAT	30	0.00688678		TTTTTC/GAAAAA	34	0.0078892		AAAGAA/TTCTTT	31	0.00756007
90	CAGTAG/CTACTG	21	0.00551942		ATATAG/CTATAT	19	0.00709395		TTTAGGG/CCCTAAA	13	0.00563837		ACCAA/TTGGT	17	0.00519044		AAAGAA/TTCTTT	29	0.00665722		AAGAAA/TTTCTT	33	0.00765716		ACAA/TTGT	31	0.00756007
91	AGTT/AACT	21	0.00551942		ATTTGG/CCAAAT	19	0.00709395		ATATT/AATAT	13	0.00563837		ATATAG/CTATAT	17	0.00519044		TTTTTC/GAAAAA	29	0.00665722		ACAA/TTGT	31	0.00719309		ATATAG/CTATAT	30	0.0073162
92	CTGCTA/TAGCAG	21	0.00551942		TTATA/TATAA	19	0.00709395		TTATTG/CAATAA	13	0.00563837		ACAAT/ATTGT	17	0.00519044		ATATAG/CTATAT	28	0.00642766		AAAGAA/TTCTTT	30	0.00696106		TCTTTT/AAAAGA	29	0.00707233
93	GAGAAG/CTTCTC	20	0.00525659		ACAA/TTGT	18	0.00672058		AATC/GATT	13	0.00563837		AACAAT/ATTGTT	17	0.00519044		TATTG/CAATA	28	0.00642766		TATTA/TAATA	29	0.00672902		TATCTA/TAGATA	27	0.00658458
94	ATAAA/TTTAT	20	0.00525659		TATTG/CAATA	18	0.00672058		TATTG/CAATA	13	0.00563837		CGGCTT/AAGCCG	16	0.00488512		GATTTG/CAAATC	27	0.00619811		ATAGT/ACTAT	29	0.00672902		ATTTTT/AAAAAT	27	0.00658458
95	ATATAC/GTATAT	19	0.00499376		TATCTA/TAGATA	18	0.00672058		ATAGAT/ATCTAT	12	0.00520465		AGAAAA/TTTTCT	16	0.00488512		AGTT/AACT	24	0.00550943		ATAAA/TTTAT	28	0.00649699		TATTA/TAATA	24	0.00585296
96	AGCAGT/ACTGCT	19	0.00499376		GTTTT/AAAAC	17	0.00634722		TATTT/AAATA	12	0.00520465		CTCC/GGAG	16	0.00488512		CTGCTA/TAGCAG	24	0.00550943		ATATAG/CTATAT	26	0.00603292		AGCCGA/TCGGCT	24	0.00585296
97	AAGAAA/TTTCTT	18	0.00473093		CAAATC/GATTTG	16	0.00597385		TTGGT/ACCAA	12	0.00520465		AAAGA/TCTTT	15	0.0045798		TATATG/CATATA	23	0.00527987		TATCTA/TAGATA	25	0.00580088		ATTAT/ATAAT	23	0.00560909
98	AGGG/CCCT	18	0.00473093		GGATTT/AAATCC	16	0.00597385		GTTA/TAAC	12	0.00520465		AAAAAG/CTTTTT	15	0.0045798		ATAAAA/TTTTAT	23	0.00527987		GATTTG/CAAATC	24	0.00556885		CAGTAG/CTACTG	23	0.00560909
99	TCTTTT/AAAAGA	18	0.00473093		TATAGA/TCTATA	16	0.00597385		TTTTTC/GAAAAA	11	0.00477093		TTCGGA/TCCGAA	15	0.0045798		TATTTT/AAAATA	22	0.00505031		TATATG/CATATA	24	0.00556885		AAACC/GGTTT	22	0.00536521
100	TTCCTC/GAGGAA	17	0.0044681		ATTAT/ATAAT	16	0.00597385		CGGCTA/TAGCCG	11	0.00477093		AAGAAA/TTTCTT	14	0.00427448		AATC/GATT	22	0.00505031		AGCCGA/TCGGCT	24	0.00556885		AATC/GATT	21	0.00512134
101	GTTTT/AAAAC	17	0.0044681		TATTA/TAATA	15	0.00560048		AGAAAA/TTTTCT	11	0.00477093		AATAAC/GTTATT	14	0.00427448		TCGGCT/AGCCGA	22	0.00505031		ATAGAT/ATCTAT	23	0.00533681		ACTGCT/AGCAGT	21	0.00512134
102	CTCC/GGAG	17	0.0044681		CAAAA/TTTTG	15	0.00560048		TATTA/TAATA	11	0.00477093		TTATTG/CAATAA	14	0.00427448		TATCTA/TAGATA	22	0.00505031		ACTGCT/AGCAGT	23	0.00533681		ATAAAA/TTTTAT	21	0.00512134
103	TTCTTCT/AGAAGAA	17	0.0044681		CATT/AATG	15	0.00560048		TGAG/CTCA	11	0.00477093		GTTA/TAAC	13	0.00396916		CATT/AATG	21	0.00482075		TTGA/TCAA	23	0.00533681		TTAG/CTAA	21	0.00512134
104	CAACAG/CTGTTG	17	0.0044681		ACTGCT/AGCAGT	15	0.00560048		TCTTTT/AAAAGA	11	0.00477093		TTTTTC/GAAAAA	13	0.00396916		TTGA/TCAA	21	0.00482075		AGTT/AACT	22	0.00510478		GCTACT/AGTAGC	21	0.00512134
105	CTTCTTT/AAAGAAG	17	0.0044681		GATATA/TATATC	14	0.00522712		TTCTTT/AAAGAA	11	0.00477093		TTGTTA/TAACAA	13	0.00396916		TTTTTA/TAAAAA	21	0.00482075		CAGTAG/CTACTG	21	0.00487274		CGGCTT/AAGCCG	20	0.00487747
106	CTCCTT/AAGGAG	16	0.00420527		GAGG/CCTC	14	0.00522712		AAAGA/TCTTT	10	0.00433721		ATAAA/TTTAT	13	0.00396916		AATAAC/GTTATT	20	0.00459119		GCTACT/AGTAGC	21	0.00487274		GATTTG/CAAATC	19	0.00463359
107	TGTAT/ATACA	16	0.00420527		AAAAAT/ATTTTT	14	0.00522712		CGGATT/AATCCG	10	0.00433721		TATTTT/AAAATA	12	0.00366384		TTATA/TATAA	20	0.00459119		AATC/GATT	20	0.00464071		TATATG/CATATA	19	0.00463359
108	AATC/GATT	16	0.00420527		CAGTAG/CTACTG	13	0.00485375		CTCTTC/GAAGAG	10	0.00433721		ACAG/CTGT	12	0.00366384		ATAGAT/ATCTAT	19	0.00436163		ATAAAA/TTTTAT	20	0.00464071		ATAGT/ACTAT	19	0.00463359
109	AATAC/GTATT	16	0.00420527		ATAGT/ACTAT	13	0.00485375		ATTAT/ATAAT	10	0.00433721		AATC/GATT	12	0.00366384		GTTTT/AAAAC	19	0.00436163		CATT/AATG	20	0.00464071		CATT/AATG	18	0.00438972
110	TATTA/TAATA	15	0.00394244		CTCC/GGAG	13	0.00485375		AAGAAA/TTTCTT	9	0.00390349		AGTAT/ATACT	12	0.00366384		TATAGA/TCTATA	19	0.00436163		GTTTT/AAAAC	19	0.00440867		TTGA/TCAA	18	0.00438972
111	ATTAT/ATAAT	15	0.00394244		CGGCTT/AAGCCG	12	0.00448039		TTAG/CTAA	9	0.00390349		CAAAA/TTTTG	12	0.00366384		GATATA/TATATC	19	0.00436163		TTATA/TATAA	19	0.00440867		TTTTTA/TAAAAA	18	0.00438972
112	TTATA/TATAA	15	0.00394244		TATTTT/AAAATA	12	0.00448039		CAAT/ATTG	9	0.00390349		TTGA/TCAA	12	0.00366384		CAGTAG/CTACTG	19	0.00436163		CTGCTA/TAGCAG	19	0.00440867		GATATA/TATATC	17	0.00414585
113	ACCAA/TTGGT	14	0.00367961		TTAG/CTAA	12	0.00448039		CCTTCT/AGAAGG	9	0.00390349		AAACC/GGTTT	11	0.00335852		CGGCTT/AAGCCG	18	0.00413207		AAACC/GGTTT	18	0.00417663		TGAG/CTCA	17	0.00414585
114	TACATA/TATGTA	14	0.00367961		TATAG/CTATA	12	0.00448039		TTCGGA/TCCGAA	9	0.00390349		TAACTGA/TCAGTTA	11	0.00335852		TATTA/TAATA	18	0.00413207		ATTAT/ATAAT	18	0.00417663		ATCA/TGAT	17	0.00414585
115	AATAA/TTATT	14	0.00367961		AGGG/CCCT	12	0.00448039		ATAGT/ACTAT	9	0.00390349		ATATA/TATAT	11	0.00335852		AAACC/GGTTT	18	0.00413207		GAGAAG/CTTCTC	18	0.00417663		CTGCTA/TAGCAG	17	0.00414585
116	TTGA/TCAA	14	0.00367961		TTTGGA/TCCAAA	12	0.00448039		ATCA/TGAT	9	0.00390349		ATTAT/ATAAT	11	0.00335852		GAGG/CCTC	18	0.00413207		CGGATT/AATCCG	17	0.0039446		TATTTT/AAAATA	16	0.00390197
117	GAAGAG/CTCTTC	13	0.00341678		ATAAAA/TTTTAT	11	0.00410702		CCTAAAC/GTTTAGG	9	0.00390349		GAGAAG/CTTCTC	11	0.00335852		ACTA/TAGT	18	0.00413207		AATAAC/GTTATT	16	0.00371256		ATAGAT/ATCTAT	16	0.00390197
118	ACAAT/ATTGT	13	0.00341678		ATATAC/GTATAT	11	0.00410702		GGTTT/AAACC	9	0.00390349		ACAA/TTGT	11	0.00335852		TTTGGA/TCCAAA	18	0.00413207		ATATAC/GTATAT	16	0.00371256		GTTTT/AAAAC	16	0.00390197
119	TCCC/GGGA	13	0.00341678		ACTA/TAGT	11	0.00410702		TACTAT/ATAGTA	8	0.00346977		GATATA/TATATC	11	0.00335852		TTAG/CTAA	17	0.00390251		ACTA/TAGT	16	0.00371256		AGTT/AACT	16	0.00390197
120	GAAAGAA/TTCTTTC	12	0.00315395		AATC/GATT	11	0.00410702		CTGT/ACAG	8	0.00346977		GGAAGA/TCTTCC	10	0.0030532		ATATAC/GTATAT	17	0.00390251		TATAGA/TCTATA	15	0.00348053		TTTGGA/TCCAAA	16	0.00390197
121	ACATAT/ATATGT	12	0.00315395		CGGAT/ATCCG	11	0.00410702		CAGTAG/CTACTG	8	0.00346977		GCAT/ATGC	10	0.0030532		GCTACT/AGTAGC	17	0.00390251		TGAG/CTCA	15	0.00348053		ATATAC/GTATAT	15	0.0036581
122	ATTTTT/AAAAAT	12	0.00315395		GAGAAG/CTTCTC	11	0.00410702		GAAGA/TCTTC	8	0.00346977		TTCTT/AAGAA	10	0.0030532		ATTAT/ATAAT	16	0.00367295		AAATAA/TTATTT	14	0.00324849		ATTGTT/AACAAT	14	0.00341423
123	AGAGGA/TCCTCT	12	0.00315395		AAAAGG/CCTTTT	10	0.00373366		GGACG/CGTCC	8	0.00346977		AGTG/CACT	10	0.0030532		ACTGCT/AGCAGT	16	0.00367295		ATTG/CAAT	14	0.00324849		AATAAC/GTTATT	14	0.00341423
124	CTTCTTC/GAAGAAG	12	0.00315395		TATACA/TGTATA	9	0.00336029		CTTTTT/AAAAAG	8	0.00346977		CAGTAG/CTACTG	10	0.0030532		CTCC/GGAG	16	0.00367295		ACCAA/TTGGT	14	0.00324849		TTATA/TATAA	14	0.00341423
125	AAACC/GGTTT	11	0.00289112		TAGCAG/CTGCTA	9	0.00336029		GCTACT/AGTAGC	8	0.00346977		AGTT/AACT	10	0.0030532		TTCA/TGAA	16	0.00367295		ATTGTT/AACAAT	14	0.00324849		CATG/CATG	13	0.00317035
126	TATACA/TGTATA	11	0.00289112		TCAA/TTGA	9	0.00336029		TATCTA/TAGATA	8	0.00346977		CGTCC/GGACG	9	0.00274788		ACCAA/TTGGT	15	0.00344339		TTAG/CTAA	14	0.00324849		ATTG/CAAT	13	0.00317035
127	AGGGTTT/AAACCCT	11	0.00289112		TTTGG/CCAAA	9	0.00336029		TAATAG/CTATTA	7	0.00303605		CTCCTT/AAGGAG	9	0.00274788		ATAGT/ACTAT	15	0.00344339		TTTGGA/TCCAAA	14	0.00324849		ACCAA/TTGGT	13	0.00317035
128	GGAGAA/TTCTCC	11	0.00289112		ACTACC/GGTAGT	8	0.00298692		ATAAAA/TTTTAT	7	0.00303605		TTTCTC/GAGAAA	9	0.00274788		ATTG/CAAT	14	0.00321383		TTTTTA/TAAAAA	14	0.00324849		GAGAAG/CTTCTC	13	0.00317035
129	TACTGC/GCAGTA	11	0.00289112		GGGA/TCCC	8	0.00298692		GATATA/TATATC	7	0.00303605		ACTGCT/AGCAGT	9	0.00274788		TTTGG/CCAAA	14	0.00321383		TATTTT/AAAATA	13	0.00301646		GAGG/CCTC	12	0.00292648
130	CCCGG/CCGGG	11	0.00289112		AACT/AGTT	8	0.00298692		GAGG/CCTC	7	0.00303605		CACTAC/GTAGTG	9	0.00274788		GAGAAG/CTTCTC	14	0.00321383		GGAAGA/TCTTCC	13	0.00301646		CGGATT/AATCCG	12	0.00292648
131	TCCGGT/ACCGGA	10	0.00262829		GGTTT/AAACC	8	0.00298692		CGCGAA/TTCGCG	7	0.00303605		CATT/AATG	9	0.00274788		ATCCG/CGGAT	13	0.00298427		CTCC/GGAG	13	0.00301646		CAAAA/TTTTG	12	0.00292648
132	TCACCC/GGGTGA	10	0.00262829		AGGAGA/TCTCCT	7	0.00261356		AGCCGT/ACGGCT	7	0.00303605		ACTA/TAGT	9	0.00274788		GGAAGA/TCTTCC	13	0.00298427		GAGG/CCTC	13	0.00301646		TCTTC/GAAGA	12	0.00292648
133	GCCCTAA/TTAGGGC	10	0.00262829		CAAT/ATTG	7	0.00261356		TTTTTCT/AGAAAAA	7	0.00303605		AGTGGT/ACCACT	9	0.00274788		CGGATT/AATCCG	13	0.00298427		TGCTAC/GTAGCA	13	0.00301646		ACTA/TAGT	12	0.00292648
134	TATTG/CAATA	10	0.00262829		AGGGTTT/AAACCCT	7	0.00261356		AGGG/CCCT	7	0.00303605		AGAGGC/GCCTCT	9	0.00274788		CAAAA/TTTTG	13	0.00298427		AGGGTTT/AAACCCT	12	0.00278442		GGAAGA/TCTTCC	11	0.00268261
135	TATATT/AATATA	9	0.00236546		GTGGTA/TACCAC	7	0.00261356		GATAAT/ATTATC	7	0.00303605		TCTTTT/AAAAGA	9	0.00274788		TGCTAC/GTAGCA	13	0.00298427		GGGAC/GTCCC	12	0.00278442		TATAGA/TCTATA	11	0.00268261
136	GGATTT/AAATCC	9	0.00236546		TGGGG/CCCCA	7	0.00261356		GGGTTTA/TAAACCC	6	0.00260233		ATCA/TGAT	9	0.00274788		AGGG/CCCT	12	0.00275471		TTCA/TGAA	12	0.00278442		TTATTG/CAATAA	11	0.00268261
137	GATG/CATC	9	0.00236546		TTGCC/GGCAA	6	0.00224019		TTTTG/CAAAA	6	0.00260233		ACGGG/CCCGT	8	0.00244256		TGAG/CTCA	12	0.00275471		AAAAGG/CCTTTT	12	0.00278442		ATCCG/CGGAT	10	0.00243873
138	TCTCCT/AGGAGA	9	0.00236546		ACGGG/CCCGT	6	0.00224019		GGGA/TCCC	6	0.00260233		CATG/CATG	8	0.00244256		AACAAT/ATTGTT	12	0.00275471		ATCCG/CGGAT	11	0.00255239		GAAGAG/CTCTTC	10	0.00243873
139	GGAT/ATCC	9	0.00236546		AATAAC/GTTATT	6	0.00224019		TCGCGT/ACGCGA	6	0.00260233		TAGTA/TACTA	8	0.00244256		TTCGGA/TCCGAA	12	0.00275471		TACTAT/ATAGTA	11	0.00255239		TAGTA/TACTA	10	0.00243873
140	CACTAC/GTAGTG	9	0.00236546		AGATAT/ATATCT	6	0.00224019		TTGTTA/TAACAA	6	0.00260233		AGAAGG/CCTTCT	8	0.00244256		CCGTAG/CTACGG	11	0.00252515		TTCCTC/GAGGAA	11	0.00255239		TACTAT/ATAGTA	10	0.00243873
141	TACAA/TTGTA	9	0.00236546		ATAGAT/ATCTAT	6	0.00224019		TTCTCT/AGAGAA	6	0.00260233		AAATAA/TTATTT	8	0.00244256		CACTAC/GTAGTG	11	0.00252515		GATATA/TATATC	11	0.00255239		TGATA/TATCA	10	0.00243873
142	CCACGA/TCGTGG	9	0.00236546		AAATAA/TTATTT	6	0.00224019		CCGAAT/ATTCGG	6	0.00260233		TATAGA/TCTATA	8	0.00244256		TGTTT/AAACA	11	0.00252515		TTTGG/CCAAA	10	0.00232035		TATATT/AATATA	10	0.00243873
143	CAAAA/TTTTG	9	0.00236546		GCAT/ATGC	6	0.00224019		AGGAAG/CTTCCT	6	0.00260233		GTAATA/TATTAC	8	0.00244256		ATCA/TGAT	11	0.00252515		TGTTT/AAACA	10	0.00232035		AGAGGA/TCCTCT	10	0.00243873
144	TGTTT/AAACA	9	0.00236546		CCTTCT/AGAAGG	6	0.00224019		ACTA/TAGT	6	0.00260233		GATTGT/ACAATC	8	0.00244256		GAAGAG/CTCTTC	10	0.00229559		TTATTG/CAATAA	10	0.00232035		TTCA/TGAA	10	0.00243873
145	ATCTCT/AGAGAT	9	0.00236546		TGCTAC/GTAGCA	6	0.00224019		CGAG/CTCG	6	0.00260233		TGTGG/CCACA	8	0.00244256		TGTATA/TATACA	10	0.00229559		TCAT/ATGA	10	0.00232035		GCAT/ATGC	9	0.00219486
146	ACCGG/CCGGT	9	0.00236546		CAAAAA/TTTTTG	6	0.00224019		GGGAC/GTCCC	6	0.00260233		GAAAGA/TCTTTC	8	0.00244256		GAAAAAA/TTTTTTC	10	0.00229559		ATCA/TGAT	10	0.00232035		AGGGTTT/AAACCCT	9	0.00219486
147	TAGGGCT/AGCCCTA	8	0.00210263		GGAT/ATCC	6	0.00224019		CGAAGC/GCTTCG	6	0.00260233		GAGGTC/GACCTC	8	0.00244256		TTTAGGG/CCCTAAA	10	0.00229559		CGTCC/GGACG	9	0.00208832		GTAATA/TATTAC	9	0.00219486
148	TATTTT/AAAATA	8	0.00210263		ATGA/TCAT	6	0.00224019		GAGAAG/CTTCTC	6	0.00260233		TCTTC/GAAGA	8	0.00244256		TTATTG/CAATAA	10	0.00229559		TTTTG/CAAAA	9	0.00208832		AACCA/TGGTT	9	0.00219486
149	ATAGAT/ATCTAT	8	0.00210263		AAGGAG/CTCCTT	6	0.00224019		GCCTCT/AGAGGC	5	0.0021686		GTGGTA/TACCAC	8	0.00244256		CGTCC/GGACG	9	0.00206604		TATATT/AATATA	9	0.00208832		GGGAC/GTCCC	9	0.00219486
150	GAGGC/GCCTC	8	0.00210263		ATATTT/AAATAT	6	0.00224019		CCGTAG/CTACGG	5	0.0021686		CGAAGC/GCTTCG	8	0.00244256		AGGGTTT/AAACCCT	9	0.00206604		ATCAT/ATGAT	9	0.00208832		CTTTTG/CAAAAG	9	0.00219486
151	TGTTGC/GCAACA	8	0.00210263		GGGTTTA/TAAACCC	5	0.00186683		TATTTT/AAAATA	5	0.0021686		TTTTTA/TAAAAA	8	0.00244256		ATATCT/AGATAT	9	0.00206604		GGAGAA/TTCTCC	9	0.00208832		CTCC/GGAG	9	0.00219486
152	AGAAAAG/CTTTTCT	8	0.00210263		AGTAT/ATACT	5	0.00186683		CAAATC/GATTTG	5	0.0021686		AAACCCT/AGGGTTT	7	0.00213724		GGAGAA/TTCTCC	9	0.00206604		TAATAG/CTATTA	9	0.00208832		GAAT/ATTC	9	0.00219486
153	ACCCC/GGGGT	8	0.00210263		CATAA/TTATG	5	0.00186683		AGGAGA/TCTCCT	5	0.0021686		CGGCTA/TAGCCG	7	0.00213724		CTTTTG/CAAAAG	9	0.00206604		AGTAT/ATACT	9	0.00208832		TGCTAC/GTAGCA	9	0.00219486
154	GAGAGG/CCTCTC	8	0.00210263		GAAGA/TCTTC	5	0.00186683		GATTCG/CGAATC	5	0.0021686		TATTA/TAATA	7	0.00213724		AGAGGA/TCCTCT	9	0.00206604		GAAT/ATTC	9	0.00208832		TGTTT/AAACA	9	0.00219486
155	TTGTTA/TAACAA	8	0.00210263		GCAGTA/TACTGC	5	0.00186683		TTTCTC/GAGAAA	5	0.0021686		GAATCC/GGATTC	7	0.00213724		GAAGCC/GGCTTC	9	0.00206604		TCTTC/GAAGA	9	0.00208832		ATGA/TCAT	9	0.00219486
156	CCAAAT/ATTTGG	8	0.00210263		AATACGA/TCGTATT	5	0.00186683		CCTCTT/AAGAGG	5	0.0021686		CGAG/CTCG	7	0.00213724		TACTAT/ATAGTA	8	0.00183648		CTCCTT/AAGGAG	8	0.00185628		CGTCC/GGACG	8	0.00195099
157	GATTTG/CAAATC	7	0.00183981		TCTTCC/GGAAGA	5	0.00186683		ATTGTT/AACAAT	5	0.0021686		TAATAG/CTATTA	7	0.00213724		CTCCTT/AAGGAG	8	0.00183648		ACAAAA/TTTTGT	8	0.00185628		AGAAGG/CCTTCT	8	0.00195099
158	TCTCT/AGAGA	7	0.00183981		GGAAAA/TTTTCC	5	0.00186683		TCCCG/CGGGA	5	0.0021686		CGGATT/AATCCG	7	0.00213724		GACGG/CCGTC	8	0.00183648		CACT/AGTG	8	0.00185628		CTCCTT/AAGGAG	8	0.00195099
159	ACCCTAA/TTAGGGT	7	0.00183981		TTCA/TGAA	5	0.00186683		AGCAGT/ACTGCT	5	0.0021686		TGAG/CTCA	7	0.00213724		TCTCCT/AGGAGA	8	0.00183648		TTGTTA/TAACAA	8	0.00185628		ATGTAT/ATACAT	8	0.00195099
160	ATAAAA/TTTTAT	7	0.00183981		ATCA/TGAT	5	0.00186683		TCTTCC/GGAAGA	5	0.0021686		TGCTAC/GTAGCA	7	0.00213724		TCTCT/AGAGA	8	0.00183648		CGAAGC/GCTTCG	8	0.00185628		ATCAT/ATGAT	8	0.00195099
161	GATATA/TATATC	7	0.00183981		CCCA/TGGG	5	0.00186683		CGACCT/AGGTCG	5	0.0021686		ATAGT/ACTAT	7	0.00213724		TACTGC/GCAGTA	8	0.00183648		TGTC/GACA	8	0.00185628		AGTAT/ATACT	8	0.00195099
162	CATAA/TTATG	7	0.00183981		CCTA/TAGG	4	0.00149346		TGGGG/CCCCA	5	0.0021686		GAAGAG/CTCTTC	6	0.00183192		TTCTTCT/AGAAGAA	8	0.00183648		ACAAG/CTTGT	8	0.00185628		AGGAAG/CTTCCT	8	0.00195099
163	CCTCTT/AAGAGG	7	0.00183981		ACAAA/TTTGT	4	0.00149346		CGTTGT/ACAACG	5	0.0021686		AAATAAA/TTTATTT	6	0.00183192		AGTG/CACT	8	0.00183648		GCAT/ATGC	7	0.00162425		AAAAGG/CCTTTT	8	0.00195099
164	GAAGA/TCTTC	7	0.00183981		TCTTTTT/AAAAAGA	4	0.00149346		ATAACA/TGTTAT	5	0.0021686		ATAAAAA/TTTTTAT	6	0.00183192		TTGTTA/TAACAA	8	0.00183648		ACAG/CTGT	7	0.00162425		TTCCTC/GAGGAA	7	0.00170711
165	ACTA/TAGT	7	0.00183981		ACATAT/ATATGT	4	0.00149346		CTCC/GGAG	5	0.0021686		TTCCTC/GAGGAA	6	0.00183192		ACAAG/CTTGT	8	0.00183648		TTTTTG/CAAAAA	7	0.00162425		ACAAA/TTTGT	7	0.00170711
166	CTTTC/GAAAG	7	0.00183981		AATCCG/CGGATT	4	0.00149346		AAAAAAT/ATTTTTT	4	0.00173488		CTCGAA/TTCGAG	6	0.00183192		ATGA/TCAT	8	0.00183648		CTTTTG/CAAAAG	7	0.00162425		ACATAT/ATATGT	7	0.00170711
167	TTTTTA/TAAAAA	7	0.00183981		AAAAAAG/CTTTTTT	4	0.00149346		AGAAGAA/TTCTTCT	4	0.00173488		CGCGAA/TTCGCG	6	0.00183192		AAAAGG/CCTTTT	8	0.00183648		TCATA/TATGA	7	0.00162425		TTTATT/AATAAA	7	0.00170711
168	CATG/CATG	6	0.00157698		TTGGT/ACCAA	4	0.00149346		GTAGTG/CACTAC	4	0.00173488		ATTG/CAAT	6	0.00183192		ACGGG/CCCGT	7	0.00160692		CCGTAG/CTACGG	7	0.00162425		GATG/CATC	7	0.00170711
169	CAGCAA/TTGCTG	6	0.00157698		TTTTGT/ACAAAA	4	0.00149346		AGATAT/ATATCT	4	0.00173488		ATAATG/CATTAT	6	0.00183192		CATG/CATG	7	0.00160692		ACTACC/GGTAGT	7	0.00162425		GGAGAA/TTCTCC	7	0.00170711
170	CAGA/TCTG	6	0.00157698		GGAGAA/TTCTCC	4	0.00149346		AGTG/CACT	4	0.00173488		TCGC/GCGA	6	0.00183192		GCAT/ATGC	7	0.00160692		CACTAC/GTAGTG	7	0.00162425		GAAG/CTTC	7	0.00170711
171	ATATCT/AGATAT	6	0.00157698		CTTGAG/CTCAAG	4	0.00149346		AGAGGG/CCCTCT	4	0.00173488		GTGGTAGTG/CACTACCAC	6	0.00183192		ACAAAA/TTTTGT	7	0.00160692		AGAGGA/TCCTCT	7	0.00162425		TTTTTG/CAAAAA	7	0.00170711
172	ATATAA/TTATAT	6	0.00157698		AGCAGTAGT/ACTACTGCT	4	0.00149346		AGAGGA/TCCTCT	4	0.00173488		GGAGAA/TTCTCC	6	0.00183192		ATGTAT/ATACAT	7	0.00160692		TTTAGGG/CCCTAAA	7	0.00162425		TCATA/TATGA	7	0.00170711
173	CCCTAAG/CTTAGGG	6	0.00157698		CCCGAAA/TTTCGGG	4	0.00149346		TCTTTTT/AAAAAGA	4	0.00173488		GAAG/CTTC	6	0.00183192		GAAG/CTTC	7	0.00160692		GAAGCC/GGCTTC	7	0.00162425		CCGTAG/CTACGG	7	0.00170711
174	TTTGG/CCAAA	6	0.00157698		CTTTTG/CAAAAG	4	0.00149346		GCCGAA/TTCGGC	4	0.00173488		TACTGC/GCAGTA	6	0.00183192		GGGAC/GTCCC	7	0.00160692		TTCGGA/TCCGAA	7	0.00162425		GAAAAAA/TTTTTTC	7	0.00170711
175	TCTTCTT/AAGAAGA	6	0.00157698		GAAGAT/ATCTTC	3	0.0011201		GAAT/ATTC	4	0.00173488		GCACTCG/CGAGTGC	6	0.00183192		TTTTTG/CAAAAA	7	0.00160692		TTCGAG/CTCGAA	7	0.00162425		TTGTTA/TAACAA	7	0.00170711
176	TAGAGA/TCTCTA	6	0.00157698		AGAAGAA/TTCTTCT	3	0.0011201		GGTG/CACC	4	0.00173488		TACG/CGTA	6	0.00183192		ATACG/CGTAT	7	0.00160692		GAAGGA/TCCTTC	6	0.00139221		AAAAAAG/CTTTTTT	7	0.00170711
177	AGAGGG/CCCTCT	6	0.00157698		ACAAC/GTTGT	3	0.0011201		GATTGT/ACAATC	4	0.00173488		GATTCG/CGAATC	6	0.00183192		AGTAT/ATACT	7	0.00160692		TTGCC/GGCAA	6	0.00139221		TTCGGA/TCCGAA	7	0.00170711
178	TCTTTTT/AAAAAGA	6	0.00157698		CACCCT/AGGGTG	3	0.0011201		AGAC/GTCT	4	0.00173488		CGACCT/AGGTCG	6	0.00183192		TAAACCC/GGGTTTA	7	0.00160692		CATG/CATG	6	0.00139221		ACAAG/CTTGT	7	0.00170711
179	CACT/AGTG	6	0.00157698		CATG/CATG	3	0.0011201		TGCTAC/GTAGCA	4	0.00173488		GGAGAG/CTCTCC	6	0.00183192		CCTCTT/AAGAGG	7	0.00160692		TCAAT/ATTGA	6	0.00139221		TTGCC/GGCAA	6	0.00146324
180	TGCTAC/GTAGCA	6	0.00157698		GAAGGG/CCCTTC	3	0.0011201		AACCA/TGGTT	4	0.00173488		TTCA/TGAA	6	0.00183192		TCTTC/GAAGA	7	0.00160692		GAAGAG/CTCTTC	6	0.00139221		TAGGGTT/AACCCTA	6	0.00146324
181	GGGTC/GACCC	6	0.00157698		TCTTG/CAAGA	3	0.0011201		ATATAA/TTATAT	4	0.00173488		GCTACT/AGTAGC	6	0.00183192		AAAAAAG/CTTTTTT	7	0.00160692		TAGTA/TACTA	6	0.00139221		ACAAAA/TTTTGT	6	0.00146324
182	TTATTG/CAATAA	6	0.00157698		TAGTGG/CCACTA	3	0.0011201		TGTTT/AAACA	4	0.00173488		ACAAG/CTTGT	6	0.00183192		CTTTTC/GAAAAG	6	0.00137736		CGGCTA/TAGCCG	6	0.00139221		ATATCT/AGATAT	6	0.00146324
183	TTCA/TGAA	6	0.00157698		TTGGG/CCCAA	3	0.0011201		CTTC/GAAG	4	0.00173488		GAGT/ACTC	6	0.00183192		TATATT/AATATA	6	0.00137736		TTTCTC/GAGAAA	6	0.00139221		TCATCT/AGATGA	6	0.00146324
184	ATCA/TGAT	6	0.00157698		AACAA/TTGTT	3	0.0011201		AATTG/CAATT	4	0.00173488		TCTG/CAGA	6	0.00183192		ATCC/GGAT	6	0.00137736		GTAATA/TATTAC	6	0.00139221		TCTCCT/AGGAGA	6	0.00146324
185	GAAGGA/TCCTTC	5	0.00131415		TATATT/AATATA	3	0.0011201		TCCCC/GGGGA	4	0.00173488		CTGCTA/TAGCAG	6	0.00183192		TTCTCT/AGAGAA	6	0.00137736		TTTATT/AATAAA	6	0.00139221		TTCTTCT/AGAAGAA	6	0.00146324
186	ACATATAT/ATATATGT	5	0.00131415		TGCA/TGCA	3	0.0011201		CAAAAA/TTTTTG	4	0.00173488		GGGTTTA/TAAACCC	5	0.0015266		ACATAT/ATATGT	6	0.00137736		TCCC/GGGA	6	0.00139221		GAAAGA/TCTTTC	6	0.00146324
187	CGGTTC/GAACCG	5	0.00131415		ATGAT/ATCAT	3	0.0011201		TTCA/TGAA	4	0.00173488		TATATT/AATATA	5	0.0015266		ATCAT/ATGAT	6	0.00137736		AGGG/CCCT	6	0.00139221		CACTAC/GTAGTG	6	0.00146324
188	AAGGA/TCCTT	5	0.00131415		CCATCA/TGATGG	3	0.0011201		TTATTT/AAATAA	4	0.00173488		GTGG/CCAC	5	0.0015266		TATTTCG/CGAAATA	6	0.00137736		GAAG/CTTC	6	0.00139221		TTTTTTA/TAAAAAA	6	0.00146324
189	TAAATA/TATTTA	5	0.00131415		GGGTGA/TCACCC	3	0.0011201		TTTTTA/TAAAAA	4	0.00173488		GTAC/GTAC	5	0.0015266		GATAT/ATATC	6	0.00137736		CAAAC/GTTTG	6	0.00139221		GAAGCC/GGCTTC	6	0.00146324
190	ACCCG/CGGGT	5	0.00131415		TTTAGGG/CCCTAAA	3	0.0011201		AAGGAG/CTCCTT	4	0.00173488		GTCT/AGAC	5	0.0015266		TGGGG/CCCCA	6	0.00137736		ATACG/CGTAT	6	0.00139221		CGAAGC/GCTTCG	6	0.00146324
191	AAATAA/TTATTT	5	0.00131415		GGTG/CACC	3	0.0011201		TATTAC/GTAATA	4	0.00173488		TCCCG/CGGGA	5	0.0015266		ACCCTAA/TTAGGGT	6	0.00137736		TACTGC/GCAGTA	6	0.00139221		TGTC/GACA	6	0.00146324
192	TGCA/TGCA	5	0.00131415		AGAC/GTCT	3	0.0011201		GAAGAT/ATCTTC	3	0.00130116		ATAGTA/TACTAT	5	0.0015266		ATATTT/AAATAT	6	0.00137736		TTCTTCT/AGAAGAA	6	0.00139221		ACGGG/CCCGT	5	0.00121937
193	CCGAAG/CTTCGG	5	0.00131415		GAAGCC/GGCTTC	3	0.0011201		GATGAA/TTCATC	3	0.00130116		CCGAA/TTCGG	5	0.0015266		TCATA/TATGA	6	0.00137736		TACATA/TATGTA	6	0.00139221		AGAAAGA/TCTTTCT	5	0.00121937
194	CTAG/CTAG	5	0.00131415		TGTGG/CCACA	3	0.0011201		CAGCAA/TTGCTG	3	0.00130116		TCGGT/ACCGA	5	0.0015266		GAAT/ATTC	6	0.00137736		CCTCTT/AAGAGG	6	0.00139221		AAATAA/TTATTT	5	0.00121937
195	TTTATT/AATAAA	5	0.00131415		AACCA/TGGTT	3	0.0011201		AGGGTTC/GAACCCT	3	0.00130116		TCGCGT/ACGCGA	5	0.0015266		GACA/TGTC	6	0.00137736		TTAAT/ATTAA	6	0.00139221		GTAC/GTAC	5	0.00121937
196	TCGGCT/AGCCGA	5	0.00131415		ATAGTA/TACTAT	3	0.0011201		TAAATA/TATTTA	3	0.00130116		CGAGG/CCTCG	5	0.0015266		TTTTCTT/AAGAAAA	6	0.00137736		AAAAAAG/CTTTTTT	6	0.00139221		ACAG/CTGT	5	0.00121937
197	GTGA/TCAC	5	0.00131415		TTCC/GGAA	3	0.0011201		TCAAT/ATTGA	3	0.00130116		ACCCC/GGGGT	5	0.0015266		TTCGAG/CTCGAA	6	0.00137736		AAAATAA/TTATTTT	6	0.00139221		GTCT/AGAC	5	0.00121937
198	CTAAACC/GGTTTAG	5	0.00131415		TGTTT/AAACA	3	0.0011201		TAGGGTT/AACCCTA	3	0.00130116		GAGAGG/CCTCTC	5	0.0015266		TTGCC/GGCAA	5	0.0011478		AGAAAAA/TTTTTCT	6	0.00139221		CGAG/CTCG	5	0.00121937
199	CTCCCT/AGGGAG	5	0.00131415		TGAAGA/TCTTCA	3	0.0011201		TAGTA/TACTA	3	0.00130116		TTACTA/TAGTAA	5	0.0015266		ACCACTACT/AGTAGTGGT	5	0.0011478		CACTCAA/TTGAGTG	6	0.00139221		GGAAAA/TTTTCC	5	0.00121937
200	CTACTGCTA/TAGCAGTAG	5	0.00131415		ATACAT/ATGTAT	3	0.0011201		TTCCTC/GAGGAA	3	0.00130116		TTTAGGG/CCCTAAA	5	0.0015266		CGGCTA/TAGCCG	5	0.0011478		ACGGG/CCCGT	5	0.00116018		CAAAC/GTTTG	5	0.00121937
201	TAATT/AATTA	5	0.00131415		ACAAG/CTTGT	3	0.0011201		TGATA/TATCA	3	0.00130116		AAAAAAG/CTTTTTT	5	0.0015266		AGAAGG/CCTTCT	5	0.0011478		AGAAAGA/TCTTTCT	5	0.00116018		GTATC/GATAC	5	0.00121937
202	TATAG/CTATA	5	0.00131415		AGGA/TCCT	3	0.0011201		CCCTTC/GAAGGG	3	0.00130116		TTATA/TATAA	5	0.0015266		AAATAA/TTATTT	5	0.0011478		AGAAGG/CCTTCT	5	0.00116018		TTTGG/CCAAA	5	0.00121937
203	GTTGTC/GACAAC	5	0.00131415		GTGGG/CCCAC	3	0.0011201		GCACTCG/CGAGTGC	3	0.00130116		CCCA/TGGG	5	0.0015266		GGTAGT/ACTACC	5	0.0011478		ACAAA/TTTGT	5	0.00116018		TCGTGG/CCACGA	5	0.00121937
204	ATACAT/ATGTAT	5	0.00131415		GATAG/CTATC	3	0.0011201		GCAT/ATGC	3	0.00130116		GATTTG/CAAATC	4	0.00122128		TTCGG/CCGAA	5	0.0011478		ATGTAT/ATACAT	5	0.00116018		TCTTG/CAAGA	5	0.00121937
205	TTTGGA/TCCAAA	5	0.00131415		ATACG/CGTAT	3	0.0011201		TACTTT/AAAGTA	3	0.00130116		TCAAT/ATTGA	4	0.00122128		ACAG/CTGT	5	0.0011478		GACGG/CCGTC	5	0.00116018		TTTAGGG/CCCTAAA	5	0.00121937
206	CAAT/ATTG	4	0.00105132		CTAAACC/GGTTTAG	3	0.0011201		ATGAT/ATCAT	3	0.00130116		GTTTT/AAAAC	4	0.00122128		GTAATA/TATTAC	5	0.0011478		ATATCT/AGATAT	5	0.00116018		TTAAT/ATTAA	5	0.00121937
207	ACATATATAT/ATATATATGT	4	0.00105132		ACCCTAA/TTAGGGT	3	0.0011201		AATTA/TAATT	3	0.00130116		GGTAGT/ACTACC	4	0.00122128		GGAAAA/TTTTCC	5	0.0011478		TGTATA/TATACA	5	0.00116018		AATTG/CAATT	5	0.00121937
208	GCGA/TCGC	4	0.00105132		AACC/GGTT	3	0.0011201		GACA/TGTC	3	0.00130116		CCGAAT/ATTCGG	4	0.00122128		ATTTTTT/AAAAAAT	5	0.0011478		AACCA/TGGTT	5	0.00116018		TGAAGA/TCTTCA	5	0.00121937
209	GCAT/ATGC	4	0.00105132		TTCTTTT/AAAAGAA	3	0.0011201		TATAGA/TCTATA	3	0.00130116		ATTTG/CAAAT	4	0.00122128		TTAAT/ATTAA	5	0.0011478		GAACC/GGTTC	5	0.00116018		AAAATAA/TTATTTT	5	0.00121937
210	GCTC/GAGC	4	0.00105132		TAATAG/CTATTA	2	0.000746731		TCTTTC/GAAAGA	3	0.00130116		AACCA/TGGTT	4	0.00122128		AGAC/GTCT	5	0.0011478		CTAAACC/GGTTTAG	5	0.00116018		CACTCAA/TTGAGTG	5	0.00121937
211	GGGGTTT/AAACCCC	4	0.00105132		CGTG/CACG	2	0.000746731		GCACTC/GAGTGC	3	0.00130116		TTTATT/AATAAA	4	0.00122128		AATTG/CAATT	5	0.0011478		ATATTT/AAATAT	5	0.00116018		TTAC/GTAA	5	0.00121937
212	CCAAAG/CTTTGG	4	0.00105132		CAAGC/GCTTG	2	0.000746731		GAAGCC/GGCTTC	3	0.00130116		AGAAG/CTTCT	4	0.00122128		TGAAGA/TCTTCA	5	0.0011478		TCTTCTT/AAGAAGA	5	0.00116018		CTGATAA/TTATCAG	5	0.00121937
213	ATATAG/CTATAT	4	0.00105132		TCGGAT/ATCCGA	2	0.000746731		CCGCCA/TGGCGG	3	0.00130116		GAAGAAA/TTTCTTC	4	0.00122128		CACTCAA/TTGAGTG	5	0.0011478		GAAAGA/TCTTTC	5	0.00116018		CTTTTC/GAAAAG	4	0.000975493
214	TGCAT/ATGCA	4	0.00105132		ATTTTC/GAAAAT	2	0.000746731		AGAAG/CTTCT	3	0.00130116		AGGG/CCCT	4	0.00122128		ATGAAG/CTTCAT	5	0.0011478		TAAACCC/GGGTTTA	5	0.00116018		CGGCTA/TAGCCG	4	0.000975493
215	TATAGA/TCTATA	4	0.00105132		AAAAAAC/GTTTTTT	2	0.000746731		GATAT/ATATC	3	0.00130116		TGATAA/TTATCA	4	0.00122128		GAGTGC/GCACTC	5	0.0011478		GAGGTC/GACCTC	5	0.00116018		GTAG/CTAC	4	0.000975493
216	ATTGTT/AACAAT	4	0.00105132		TTCAAAA/TTTTGAA	2	0.000746731		TTCGAG/CTCGAA	3	0.00130116		GGGAC/GTCCC	4	0.00122128		AGAAAGA/TCTTTCT	4	0.000918238		GTGGTA/TACCAC	5	0.00116018		ATATG/CATAT	4	0.000975493
217	AACCA/TGGTT	4	0.00105132		CTTGAA/TTCAAG	2	0.000746731		GGAGAA/TTCTCC	3	0.00130116		TATTTTT/AAAAATA	4	0.00122128		TAGGGTT/AACCCTA	4	0.000918238		TCCTA/TAGGA	5	0.00116018		TTTTATT/AATAAAA	4	0.000975493
218	TCCCC/GGGGA	4	0.00105132		TCTTCTT/AAGAAGA	2	0.000746731		TTTGG/CCAAA	3	0.00130116		ACCCTAA/TTAGGGT	4	0.00122128		TAGTA/TACTA	4	0.000918238		TAAATA/TATTTA	4	0.000928141		GAGAAA/TTTCTC	4	0.000975493
219	CTTCT/AGAAG	4	0.00105132		ATATC/GATAT	2	0.000746731		TGGTAG/CTACCA	3	0.00130116		AAATT/AATTT	4	0.00122128		TTCCCC/GGGGAA	4	0.000918238		CTTTTC/GAAAAG	4	0.000928141		TTCGG/CCGAA	4	0.000975493
220	AGGGCTT/AAGCCCT	4	0.00105132		TGATAAC/GTTATCA	2	0.000746731		TCTTCA/TGAAGA	3	0.00130116		TCGGAT/ATCCGA	4	0.00122128		TTCCTC/GAGGAA	4	0.000918238		ATAAAAA/TTTTTAT	4	0.000928141		TTCTCT/AGAGAA	4	0.000975493
221	TCTTTTC/GAAAAGA	4	0.00105132		TTTATA/TATAAA	2	0.000746731		AACAT/ATGTT	3	0.00130116		ATAAAA/TTTTAT	4	0.00122128		ATATG/CATAT	4	0.000918238		AAAGCA/TGCTTT	4	0.000928141		GACGG/CCGTC	4	0.000975493
222	TAAACCC/GGGTTTA	4	0.00105132		GGGGAA/TTCCCC	2	0.000746731		CTAAACC/GGTTTAG	3	0.00130116		TTCTTA/TAAGAA	4	0.00122128		GCCTT/AAGGC	4	0.000918238		TGATA/TATCA	4	0.000928141		AATACGA/TCGTATT	4	0.000975493
223	TTCTC/GAGAA	4	0.00105132		AGAAAGA/TCTTTCT	2	0.000746731		AATTT/AAATT	3	0.00130116		TCATA/TATGA	4	0.00122128		GAGAAA/TTTCTC	4	0.000918238		CCCTTC/GAAGGG	4	0.000928141		TGTATA/TATACA	4	0.000975493
224	TTTTGAA/TTCAAAA	4	0.00105132		AAAATC/GATTTT	2	0.000746731		AAAAGG/CCTTTT	3	0.00130116		ATTTTTT/AAAAAAT	4	0.00122128		TCCT/AGGA	4	0.000918238		TTTTTTC/GAAAAAA	4	0.000928141		TCCC/GGGA	4	0.000975493
225	GAGGG/CCCTC	4	0.00105132		GTAGTG/CACTAC	2	0.000746731		GAAGGA/TCCTTC	2	0.000867442		AGTTATC/GATAACT	4	0.00122128		GTTG/CAAC	4	0.000918238		CTCGTC/GACGAG	4	0.000928141		AGGG/CCCT	4	0.000975493
226	TATTGT/ACAATA	4	0.00105132		AGAGAA/TTCTCT	2	0.000746731		CGAGGG/CCCTCG	2	0.000867442		GAGG/CCTC	4	0.00122128		TCCCG/CGGGA	4	0.000918238		TTTTATT/AATAAAA	4	0.000928141		TGGGG/CCCCA	4	0.000975493
227	TTTTGG/CCAAAA	4	0.00105132		GAGAG/CTCTC	2	0.000746731		TCATA/TATGA	2	0.000867442		AAGAAGA/TCTTCTT	4	0.00122128		TCATCT/AGATGA	4	0.000918238		GTGG/CCAC	4	0.000928141		GGAT/ATCC	4	0.000975493
228	TTTAGGG/CCCTAAA	4	0.00105132		TCAGTTA/TAACTGA	2	0.000746731		CCTTTG/CAAAGG	2	0.000867442		TTCTTCT/AGAAGAA	4	0.00122128		TTTATT/AATAAA	4	0.000918238		ATCC/GGAT	4	0.000928141		ATACG/CGTAT	4	0.000975493
229	TTTTCTT/AAGAAAA	4	0.00105132		GCTCCA/TGGAGC	2	0.000746731		TCCTCG/CGAGGA	2	0.000867442		CTGAGTG/CACTCAG	4	0.00122128		AGCCTC/GAGGCT	4	0.000918238		TTCTCT/AGAGAA	4	0.000928141		ATATTT/AAATAT	4	0.000975493
230	CTTCCC/GGGAAG	4	0.00105132		TAAATA/TATTTA	2	0.000746731		ACGGG/CCCGT	2	0.000867442		AAGAG/CTCTT	4	0.00122128		CGAG/CTCG	4	0.000918238		ACATAT/ATATGT	4	0.000928141		TACTGC/GCAGTA	4	0.000975493
231	ACCAC/GTGGT	4	0.00105132		CTTTTC/GAAAAG	2	0.000746731		TGATAAC/GTTATCA	2	0.000867442		AGGAAG/CTTCCT	4	0.00122128		TTTTTAT/ATAAAAA	4	0.000918238		TCATCT/AGATGA	4	0.000928141		TAATAG/CTATTA	4	0.000975493
232	GGAGAG/CTCTCC	4	0.00105132		GTGC/GCAC	2	0.000746731		GGGGAA/TTCCCC	2	0.000867442		AATTG/CAATT	4	0.00122128		CAAAC/GTTTG	4	0.000918238		CGAG/CTCG	4	0.000928141		TCTTCTT/AAGAAGA	4	0.000975493
233	TTTCC/GGAAA	4	0.00105132		ACCACTACC/GGTAGTGGT	2	0.000746731		AGAAAGA/TCTTTCT	2	0.000867442		AAGAAAG/CTTTCTT	4	0.00122128		CCTAAAC/GTTTAGG	4	0.000918238		GATAT/ATATC	4	0.000928141		ACTACC/GGTAGT	4	0.000975493
234	CCCGC/GCGGG	4	0.00105132		CAATT/AATTG	2	0.000746731		CATG/CATG	2	0.000867442		AAGG/CCTT	4	0.00122128		TAATAG/CTATTA	4	0.000918238		GAAGAAA/TTTCTTC	4	0.000928141		GAGAG/CTCTC	4	0.000975493
235	ACCACT/AGTGGT	4	0.00105132		AGCAGG/CCTGCT	2	0.000746731		CATAAT/ATTATG	2	0.000867442		CGGTA/TACCG	4	0.00122128		TCGTGG/CCACGA	4	0.000918238		TGGGG/CCCCA	4	0.000928141		AGTAAT/ATTACT	4	0.000975493
236	TCCTCG/CGAGGA	3	0.000788488		AAGAG/CTCTT	2	0.000746731		CCTCTG/CAGAGG	2	0.000867442		AAAAGG/CCTTTT	4	0.00122128		TCTTG/CAAGA	4	0.000918238		ATAACA/TGTTAT	4	0.000928141		TAGTGG/CCACTA	4	0.000975493
237	GCTCG/CGAGC	3	0.000788488		TAGTA/TACTA	2	0.000746731		AATTCT/AGAATT	2	0.000867442		GAAGGA/TCCTTC	3	0.000915961		TTGGG/CCCAA	4	0.000918238		GTATC/GATAC	4	0.000928141		AGTG/CACT	4	0.000975493
238	TACC/GGTA	3	0.000788488		TCGTGG/CCACGA	2	0.000746731		TGTTGCTGT/ACAGCAACA	2	0.000867442		AGAAAGA/TCTTTCT	3	0.000915961		GAGGTC/GACCTC	4	0.000918238		GCTGAG/CTCAGC	4	0.000928141		TGTTG/CAACA	4	0.000975493
239	GCTTTG/CAAAGC	3	0.000788488		AGTAAT/ATTACT	2	0.000746731		AAGAAGA/TCTTCTT	2	0.000867442		TGATA/TATCA	3	0.000915961		GAGAGG/CCTCTC	4	0.000918238		TTAATA/TATTAA	4	0.000928141		ATCTTC/GAAGAT	4	0.000975493
240	CTTTTC/GAAAAG	3	0.000788488		AAAGCA/TGCTTT	2	0.000746731		TAGGGG/CCCCTA	2	0.000867442		ACATATATAT/ATATATATGT	3	0.000915961		TCCTTT/AAAGGA	4	0.000918238		ATTTTTT/AAAAAAT	4	0.000928141		TATCG/CGATA	4	0.000975493
241	ATCTCC/GGAGAT	3	0.000788488		ATATG/CATAT	2	0.000746731		TGCTGAG/CTCAGCA	2	0.000867442		AATGAG/CTCATT	3	0.000915961		TCTTTC/GAAAGA	4	0.000918238		GAGAG/CTCTC	4	0.000928141		TACG/CGTA	4	0.000975493
242	TAGGGTT/AACCCTA	3	0.000788488		TACATA/TATGTA	2	0.000746731		ACCCG/CGGGT	2	0.000867442		TTTGA/TCAAA	3	0.000915961		AGGAAG/CTTCCT	4	0.000918238		TCTTG/CAAGA	4	0.000928141		GAGAGG/CCTCTC	4	0.000975493
243	TTTCTTC/GAAGAAA	3	0.000788488		TCCTCT/AGAGGA	2	0.000746731		AACCG/CGGTT	2	0.000867442		AAGAGA/TCTCTT	3	0.000915961		TTTTTTA/TAAAAAA	4	0.000918238		TGAGGG/CCCTCA	4	0.000928141		CATAA/TTATG	4	0.000975493
244	ATAAAT/ATTTAT	3	0.000788488		TTTTTTC/GAAAAAA	2	0.000746731		TAGTGG/CCACTA	2	0.000867442		ATATCT/AGATAT	3	0.000915961		GTGGTA/TACCAC	4	0.000918238		TTGGG/CCCAA	4	0.000928141		CCTCTT/AAGAGG	4	0.000975493
245	GGTAGT/ACTACC	3	0.000788488		AGCAGTAGC/GCTACTGCT	2	0.000746731		TTTCTTC/GAAGAAA	2	0.000867442		TATATG/CATATA	3	0.000915961		TCCTA/TAGGA	4	0.000918238		GATTT/AAATC	4	0.000928141		AGGGGA/TCCCCT	4	0.000975493
246	GAAGAGGAG/CTCCTCTTC	3	0.000788488		CAAAT/ATTTG	2	0.000746731		TGTTG/CAACA	2	0.000867442		CTCGG/CCGAG	3	0.000915961		TTAC/GTAA	4	0.000918238		ATCTTC/GAAGAT	4	0.000928141		TTTTCTT/AAGAAAA	4	0.000975493
247	TTCTCTT/AAGAGAA	3	0.000788488		ACCCA/TGGGT	2	0.000746731		ACAAA/TTTGT	2	0.000867442		GGCGA/TCGCC	3	0.000915961		GAGT/ACTC	4	0.000918238		CCACGA/TCGTGG	4	0.000928141		CACTCAG/CTGAGTG	4	0.000975493
248	GTGTAT/ATACAC	3	0.000788488		ACCCC/GGGGT	2	0.000746731		TTGTGA/TCACAA	2	0.000867442		ATATAA/TTATAT	3	0.000915961		GAGGGA/TCCCTC	4	0.000918238		AGCCGT/ACGGCT	4	0.000928141		GTGGTA/TACCAC	4	0.000975493
249	TTCTTCC/GGAAGAA	3	0.000788488		CCCCT/AGGGG	2	0.000746731		AATGA/TCATT	2	0.000867442		TTATTC/GAATAA	3	0.000915961		GAAGGA/TCCTTC	3	0.000688678		CATAA/TTATG	4	0.000928141		TTCGAG/CTCGAA	4	0.000975493
250	GTAC/GTAC	3	0.000788488		CTCGTC/GACGAG	2	0.000746731		AATCCA/TGGATT	2	0.000867442		TCTCCT/AGGAGA	3	0.000915961		TCCCTT/AAGGGA	3	0.000688678		AGGAAG/CTTCCT	4	0.000928141		AAGG/CCTT	4	0.000975493
251	TATGTGTG/CACACATA	3	0.000788488		GATTCG/CGAATC	2	0.000746731		TATATT/AATATA	2	0.000867442		GCGAAC/GTTCGC	3	0.000915961		GCTCG/CGAGC	3	0.000688678		CTTTC/GAAAG	4	0.000928141		GAAGGA/TCCTTC	3	0.00073162
252	ATAATG/CATTAT	3	0.000788488		GAGAGG/CCTCTC	2	0.000746731		TTCTC/GAGAA	2	0.000867442		TGGGG/CCCCA	3	0.000915961		TCTAA/TTAGA	3	0.000688678		GAGTGC/GCACTC	4	0.000928141		AGTAA/TTACT	3	0.00073162
253	GCATT/AATGC	3	0.000788488		CACT/AGTG	2	0.000746731		ACCTCT/AGAGGT	2	0.000867442		CTGCTT/AAGCAG	3	0.000915961		TAAATA/TATTTA	3	0.000688678		AGGA/TCCT	4	0.000928141		GCTCG/CGAGC	3	0.00073162
254	ATTAAA/TTTAAT	3	0.000788488		GCTTCT/AGAAGC	2	0.000746731		CGTAGC/GCTACG	2	0.000867442		GTATC/GATAC	3	0.000915961		GGCTTT/AAAGCC	3	0.000688678		TTAC/GTAA	4	0.000928141		ATTTA/TAAAT	3	0.00073162
255	CCAT/ATGG	3	0.000788488		GAAT/ATTC	2	0.000746731		CCCCT/AGGGG	2	0.000867442		ATATTT/AAATAT	3	0.000915961		ACAAA/TTTGT	3	0.000688678		GAGGGA/TCCCTC	4	0.000928141		GGGTAT/ATACCC	3	0.00073162
256	ATATATACAT/ATGTATATAT	3	0.000788488		TTACTA/TAGTAA	2	0.000746731		GAATCC/GGATTC	2	0.000867442		TCGCA/TGCGA	3	0.000915961		TGATA/TATCA	3	0.000688678		GCTCG/CGAGC	3	0.000696106		TAAATA/TATTTA	3	0.00073162
257	GGCTTC/GAAGCC	3	0.000788488		TATTGT/ACAATA	2	0.000746731		GGAAA/TTTCC	2	0.000867442		CCCCGG/CCGGGG	3	0.000915961		TTTTATT/AATAAAA	3	0.000688678		TGATGG/CCATCA	3	0.000696106		TCAAT/ATTGA	3	0.00073162
258	CTTC/GAAG	3	0.000788488		TCGC/GCGA	2	0.000746731		CGGCTC/GAGCCG	2	0.000867442		TAATT/AATTA	3	0.000915961		TGCA/TGCA	3	0.000688678		CCTCTG/CAGAGG	3	0.000696106		AAAGCA/TGCTTT	3	0.00073162
259	TATATATACA/TGTATATATA	3	0.000788488		TTTGA/TCAAA	2	0.000746731		AATGAT/ATCATT	2	0.000867442		GAAAAAA/TTTTTTC	3	0.000915961		TCGC/GCGA	3	0.000688678		ATAATC/GATTAT	3	0.000696106		CCCTTC/GAAGGG	3	0.00073162
260	TTCCTCTTC/GAAGAGGAA	3	0.000788488		AATACGAA/TTCGTATT	2	0.000746731		CAGT/ACTG	2	0.000867442		CACTCGG/CCGAGTG	3	0.000915961		GTGGTAGTG/CACTACCAC	3	0.000688678		GAGAT/ATCTC	3	0.000696106		ATAAAT/ATTTAT	3	0.00073162
261	GGGAGA/TCTCCC	3	0.000788488		AACCC/GGGTT	2	0.000746731		ATGTAT/ATACAT	2	0.000867442		ATTC/GAAT	3	0.000915961		TTCTCA/TGAGAA	3	0.000688678		AGGTGC/GCACCT	3	0.000696106		CTCGTC/GACGAG	3	0.00073162
262	CCCCTT/AAGGGG	3	0.000788488		CTTCTCT/AGAGAAG	2	0.000746731		GAAAG/CTTTC	2	0.000867442		GGTTTAG/CTAAACC	3	0.000915961		AATACGA/TCGTATT	3	0.000688678		GCCTT/AAGGC	3	0.000696106		TCCT/AGGA	3	0.00073162
263	ATTAA/TTAAT	3	0.000788488		CCTCTT/AAGAGG	2	0.000746731		AAATAT/ATATTT	2	0.000867442		AACAAA/TTTGTT	3	0.000915961		TGTGG/CCACA	3	0.000688678		TGCA/TGCA	3	0.000696106		ATAATG/CATTAT	3	0.00073162
264	TATCTA/TAGATA	3	0.000788488		TGAG/CTCA	2	0.000746731		TTCGG/CCGAA	2	0.000867442		CCACGA/TCGTGG	3	0.000915961		AACTGAT/ATCAGTT	3	0.000688678		GTAC/GTAC	3	0.000696106		AAAAAC/GTTTTT	3	0.00073162
265	TAATAG/CTATTA	3	0.000788488		AGGAAG/CTTCCT	2	0.000746731		TCGCCG/CGGCGA	2	0.000867442		AGAGGA/TCCTCT	3	0.000915961		AACCA/TGGTT	3	0.000688678		CCGAAT/ATTCGG	3	0.000696106		TCCCG/CGGGA	3	0.00073162
266	CCCCGG/CCGGGG	3	0.000788488		TATCAGT/ACTGATA	2	0.000746731		AAACCCG/CGGGTTT	2	0.000867442		ACCTCG/CGAGGT	3	0.000915961		ATATAA/TTATAT	3	0.000688678		GTTG/CAAC	3	0.000696106		TATTTCG/CGAAATA	3	0.00073162
267	GATGGA/TCCATC	3	0.000788488		GTATAA/TTATAC	2	0.000746731		TTTCCC/GGGAAA	2	0.000867442		ATATTA/TAATAT	3	0.000915961		TCCC/GGGA	3	0.000688678		TCCCG/CGGGA	3	0.000696106		TGTGG/CCACA	3	0.00073162
268	GAGAG/CTCTC	3	0.000788488		TTCTCA/TGAGAA	2	0.000746731		CTCGG/CCGAG	2	0.000867442		GAGGCA/TGCCTC	3	0.000915961		AGAAG/CTTCT	3	0.000688678		AATACGA/TCGTATT	3	0.000696106		AGCCTC/GAGGCT	3	0.00073162
269	AAAAGAA/TTCTTTT	3	0.000788488		TGGTGT/ACACCA	2	0.000746731		TCGCCA/TGGCGA	2	0.000867442		CGAGC/GCTCG	3	0.000915961		TTATCAG/CTGATAA	3	0.000688678		ACATACAC/GTGTATGT	3	0.000696106		CATATAT/ATATATG	3	0.00073162
270	TTGTT/AACAA	3	0.000788488		GAGGCG/CGCCTC	2	0.000746731		CCTAAAA/TTTTAGG	2	0.000867442		CTTTC/GAAAG	3	0.000915961		GAACC/GGTTC	3	0.000688678		TGTGG/CCACA	3	0.000696106		GAAGAAA/TTTCTTC	3	0.00073162
271	GGCTTAG/CTAAGCC	3	0.000788488		TTTATT/AATAAA	2	0.000746731		GCAC/GTGC	2	0.000867442		TTTTTCT/AGAAAAA	3	0.000915961		GAAGAAA/TTTCTTC	3	0.000688678		GATG/CATC	3	0.000696106		ATAAC/GTTAT	3	0.00073162
272	TGAG/CTCA	3	0.000788488		AGTAGCAGT/ACTGCTACT	2	0.000746731		TTTATT/AATAAA	2	0.000867442		TTTCC/GGAAA	3	0.000915961		ATAAC/GTTAT	3	0.000688678		ATCCAA/TTGGAT	3	0.000696106		CTTA/TAAG	3	0.00073162
273	AGGAAG/CTTCCT	3	0.000788488		ATATAA/TTATAT	2	0.000746731		GAGGCA/TGCCTC	2	0.000867442		TTTGGA/TCCAAA	3	0.000915961		TTCAAG/CTTGAA	3	0.000688678		TTATCAG/CTGATAA	3	0.000696106		GCTTTT/AAAAGC	3	0.00073162
274	TTTTCC/GGAAAA	3	0.000788488		TTGGAT/ATCCAA	2	0.000746731		TCGTCA/TGACGA	2	0.000867442		TGGT/ACCA	3	0.000915961		GTGA/TCAC	3	0.000688678		TAACTGA/TCAGTTA	3	0.000696106		CCTAAAC/GTTTAGG	3	0.00073162
275	CTCGC/GCGAG	3	0.000788488		TATGT/ACATA	2	0.000746731		TTCTGC/GCAGAA	2	0.000867442		TGGTAG/CTACCA	3	0.000915961		CTGCTACTA/TAGTAGCAG	3	0.000688678		CTCTTT/AAAGAG	3	0.000696106		GATAG/CTATC	3	0.00073162
276	ATACATAT/ATATGTAT	3	0.000788488		ACTACTACC/GGTAGTAGT	2	0.000746731		AGCCTC/GAGGCT	2	0.000867442		ATGA/TCAT	3	0.000915961		TTCTTA/TAAGAA	3	0.000688678		TCTCCT/AGGAGA	3	0.000696106		CTGCTACTA/TAGTAGCAG	3	0.00073162
277	TATGT/ACATA	3	0.000788488		TGCTTC/GAAGCA	2	0.000746731		TTATG/CATAA	2	0.000867442		TATATTCGA/TCGAATATA	2	0.00061064		ACAAC/GTTGT	3	0.000688678		ATAAC/GTTAT	3	0.000696106		CCTTTG/CAAAGG	3	0.00073162
278	TTCGGA/TCCGAA	3	0.000788488		TTCGGA/TCCGAA	2	0.000746731		CGAGC/GCTCG	2	0.000867442		CTAACC/GGTTAG	2	0.00061064		TCTTCTT/AAGAAGA	3	0.000688678		GCTTTT/AAAAGC	3	0.000696106		ATTTTTT/AAAAAAT	3	0.00073162
279	CCCAC/GTGGG	3	0.000788488		GGAGAG/CTCTCC	2	0.000746731		GAGGC/GCCTC	2	0.000867442		GCTGGT/ACCAGC	2	0.00061064		GAGAG/CTCTC	3	0.000688678		CGATA/TATCG	3	0.000696106		TTTATA/TATAAA	3	0.00073162
280	TGAAGA/TCTTCA	3	0.000788488		AAGCAA/TTGCTT	2	0.000746731		ACAACC/GGTTGT	2	0.000867442		ATCCG/CGGAT	2	0.00061064		ATTATC/GATAAT	3	0.000688678		CAGTTAT/ATAACTG	3	0.000696106		AGTTATC/GATAACT	3	0.00073162
281	TGGA/TCCA	3	0.000788488		GAAGAAA/TTTCTTC	2	0.000746731		GGGTTTG/CAAACCC	2	0.000867442		AGGT/ACCT	2	0.00061064		AAGAG/CTCTT	3	0.000688678		GATGAA/TTCATC	3	0.000696106		CAAGG/CCTTG	3	0.00073162
282	CCCCA/TGGGG	3	0.000788488		TTATTG/CAATAA	2	0.000746731		GAACC/GGTTC	2	0.000867442		CACG/CGTG	2	0.00061064		AGTAAT/ATTACT	3	0.000688678		GTGAGG/CCTCAC	3	0.000696106		AAAAGAA/TTCTTTT	3	0.00073162
283	ACAACG/CGTTGT	3	0.000788488		CCACC/GGTGG	2	0.000746731		GTGGTA/TACCAC	2	0.000867442		CCTA/TAGG	2	0.00061064		AACAA/TTGTT	3	0.000688678		ACAAC/GTTGT	3	0.000696106		AACCG/CGGTT	3	0.00073162
284	CCTTT/AAAGG	3	0.000788488		CCTCC/GGAGG	2	0.000746731		GGAGAG/CTCTCC	2	0.000867442		CATCTT/AAGATG	2	0.00061064		GCACTCG/CGAGTGC	3	0.000688678		AAGAG/CTCTT	3	0.000696106		TTGGG/CCCAA	3	0.00073162
285	TTTTCTC/GAGAAAA	3	0.000788488		ATACGAA/TTCGTAT	2	0.000746731		CCTCC/GGAGG	2	0.000867442		TGATAAC/GTTATCA	2	0.00061064		AAGATG/CATCTT	3	0.000688678		TAGTGG/CCACTA	3	0.000696106		CGAGTGC/GCACTCG	3	0.00073162
286	CACTCAA/TTGAGTG	3	0.000788488		AAAATAA/TTATTTT	2	0.000746731		TCTCCC/GGGAGA	2	0.000867442		TATTCT/AGAATA	2	0.00061064		GATTCG/CGAATC	3	0.000688678		TCGCGT/ACGCGA	3	0.000696106		GATTT/AAATC	3	0.00073162
287	AAGG/CCTT	3	0.000788488		TAAGG/CCTTA	2	0.000746731		GTGAG/CTCAC	2	0.000867442		TTGCAC/GTGCAA	2	0.00061064		AGCCGT/ACGGCT	3	0.000688678		TAGAGA/TCTCTA	3	0.000696106		TACATA/TATGTA	3	0.00073162
288	GAGGGA/TCCCTC	3	0.000788488		GAGCCT/AGGCTC	2	0.000746731		GTTTAG/CTAAAC	2	0.000867442		CCTCTG/CAGAGG	2	0.00061064		GGGTGA/TCACCC	3	0.000688678		TTGTT/AACAA	3	0.000696106		ATCAA/TTGAT	3	0.00073162
289	AAAAAAT/ATTTTTT	2	0.000525659		CCGTC/GACGG	2	0.000746731		CACCC/GGGTG	2	0.000867442		TCGCT/AGCGA	2	0.00061064		TAGAAT/ATTCTA	3	0.000688678		GGGTGA/TCACCC	3	0.000696106		TCTTTTT/AAAAAGA	3	0.00073162
290	TTAAAAA/TTTTTAA	2	0.000525659		CACTCAA/TTGAGTG	2	0.000746731		CTGCTT/AAGCAG	2	0.000867442		GATCA/TGATC	2	0.00061064		CATAA/TTATG	3	0.000688678		TTACTA/TAGTAA	3	0.000696106		GATTCG/CGAATC	3	0.00073162
291	GGAGG/CCTCC	2	0.000525659		GGGAGA/TCTCCC	2	0.000746731		CCGTC/GACGG	2	0.000867442		ACCACTACC/GGTAGTGGT	2	0.00061064		GGAA/TTCC	3	0.000688678		TATTGT/ACAATA	3	0.000696106		AGCCGT/ACGGCT	3	0.00073162
292	ATCCG/CGGAT	2	0.000525659		AAAGAG/CTCTTT	2	0.000746731		GGAGGT/ACCTCC	2	0.000867442		GGATTG/CAATCC	2	0.00061064		AAAAGC/GCTTTT	3	0.000688678		TTTTCTT/AAGAAAA	3	0.000696106		TATTGT/ACAATA	3	0.00073162
293	CGCCT/AGGCG	2	0.000525659		AAGC/GCTT	2	0.000746731		TGTGAT/ATCACA	2	0.000867442		ATAACC/GGTTAT	2	0.00061064		GGGTG/CACCC	3	0.000688678		TTTTTTA/TAAAAAA	3	0.000696106		GGAA/TTCC	3	0.00073162
294	CCTA/TAGG	2	0.000525659		TCGGA/TCCGA	2	0.000746731		TTTGGA/TCCAAA	2	0.000867442		GAGGAC/GTCCTC	2	0.00061064		TATGTA/TACATA	3	0.000688678		TTTTCC/GGAAAA	3	0.000696106		GCTACTACT/AGTAGTAGC	3	0.00073162
295	AGCCCTG/CAGGGCT	2	0.000525659		ATTGGGT/ACCCAAT	2	0.000746731		GTATC/GATAC	2	0.000867442		TTAATT/AATTAA	2	0.00061064		CAATCA/TGATTG	3	0.000688678		CTATC/GATAG	3	0.000696106		CGACCT/AGGTCG	3	0.00073162
296	CACTACTAC/GTAGTAGTG	2	0.000525659		AAGG/CCTT	2	0.000746731		TTTAC/GTAAA	2	0.000867442		TTAGGGC/GCCCTAA	2	0.00061064		GGAGAG/CTCTCC	3	0.000688678		CAATCA/TGATTG	3	0.000696106		CAATCA/TGATTG	3	0.00073162
297	CGTCC/GGACG	2	0.000525659		AGCGGT/ACCGCT	2	0.000746731		AACACA/TGTGTT	2	0.000867442		ATAAAT/ATTTAT	2	0.00061064		CCTTT/AAAGG	3	0.000688678		GGAGAG/CTCTCC	3	0.000696106		CCTTT/AAAGG	3	0.00073162
298	CTTCTCCTT/AAGGAGAAG	2	0.000525659		ACCACT/AGTGGT	2	0.000746731		TTATA/TATAA	2	0.000867442		TTTTATT/AATAAAA	2	0.00061064		CTTGAG/CTCAAG	3	0.000688678		AGCAGTAGT/ACTACTGCT	3	0.000696106		AGCAGTAGT/ACTACTGCT	3	0.00073162
299	TACCTC/GAGGTA	2	0.000525659		TTTTTA/TAAAAA	2	0.000746731		CGCACT/AGTGCG	2	0.000867442		TTCTTG/CAAGAA	2	0.00061064		AAAATAA/TTATTTT	3	0.000688678		ATGAAG/CTTCAT	3	0.000696106		AAAGGA/TCCTTT	3	0.00073162
300	AGCAAC/GTTGCT	2	0.000525659		GAGT/ACTC	2	0.000746731		AAAAATA/TATTTTT	2	0.000867442		AATCCGA/TCGGATT	2	0.00061064		AGCAGTAGT/ACTACTGCT	3	0.000688678		CGAATC/GATTCG	3	0.000696106		ATGAAG/CTTCAT	3	0.00073162
301	TTAGGG/CCCTAA	2	0.000525659		TCTG/CAGA	2	0.000746731		GAGGGA/TCCCTC	2	0.000867442		ATGTAT/ATACAT	2	0.00061064		AGAAAAA/TTTTTCT	3	0.000688678		CAACA/TGTTG	3	0.000696106		TCCTA/TAGGA	3	0.00073162
302	CTCCTTCTT/AAGAAGGAG	2	0.000525659		CAGTTAT/ATAACTG	2	0.000746731		AACC/GGTT	2	0.000867442		TTGC/GCAA	2	0.00061064		CTACTACTG/CAGTAGTAG	3	0.000688678		AGTAA/TTACT	2	0.000464071		GAGTGC/GCACTC	3	0.00073162
303	TGAATA/TATTCA	2	0.000525659		TTAATA/TATTAA	2	0.000746731		CCCA/TGGG	2	0.000867442		GACGG/CCGTC	2	0.00061064		CGAAGC/GCTTCG	3	0.000688678		AAAAGGA/TCCTTTT	2	0.000464071		TGGT/ACCA	3	0.00073162
304	TACAT/ATGTA	2	0.000525659		TATTAC/GTAATA	2	0.000746731		TTAATA/TATTAA	2	0.000867442		TTTCCT/AGGAAA	2	0.00061064		TACT/AGTA	3	0.000688678		ACCACTACT/AGTAGTGGT	2	0.000464071		TCTG/CAGA	3	0.00073162
305	GTGTCC/GGACAC	2	0.000525659		ACCCTC/GAGGGT	2	0.000746731		AGTAA/TTACT	1	0.000433721		AGGGGG/CCCCCT	2	0.00061064		TCTG/CAGA	3	0.000688678		ACCCTA/TAGGGT	2	0.000464071		ACCACTACT/AGTAGTGGT	2	0.000487747
306	TACACA/TGTGTA	2	0.000525659		AGTAA/TTACT	1	0.000373366		AGTAGCAGC/GCTGCTACT	1	0.000433721		AGGGAG/CTCCCT	2	0.00061064		ACAATA/TATTGT	3	0.000688678		TGATAAC/GTTATCA	2	0.000464071		AATTTCA/TGAAATT	2	0.000487747
307	TATAAA/TTTATA	2	0.000525659		AGAAAG/CTTTCT	1	0.000373366		GTGGGG/CCCCAC	1	0.000433721		ACTACTACC/GGTAGTAGT	2	0.00061064		CAACA/TGTTG	3	0.000688678		ATTTA/TAAAT	2	0.000464071		CTTGAA/TTCAAG	2	0.000487747
308	GGGCC/GGCCC	2	0.000525659		AGTAGCAGC/GCTGCTACT	1	0.000373366		GCTGG/CCAGC	1	0.000433721		CTCCT/AGGAG	2	0.00061064		AGTAA/TTACT	2	0.000459119		TGGTTA/TAACCA	2	0.000464071		TCCTCG/CGAGGA	2	0.000487747
309	AAGT/ACTT	2	0.000525659		TCAAGT/ACTTGA	1	0.000373366		TCGGAT/ATCCGA	1	0.000433721		AACGCG/CGCGTT	2	0.00061064		TTCAAAA/TTTTGAA	2	0.000459119		TGTGTA/TACACA	2	0.000464071		CACCAA/TTGGTG	2	0.000487747
310	GAGTTT/AAACTC	2	0.000525659		TGGTGA/TCACCA	1	0.000373366		ATCAC/GTGAT	1	0.000433721		CTCTTT/AAAGAG	2	0.00061064		ATTTA/TAAAT	2	0.000459119		GGGTA/TACCC	2	0.000464071		TGATAAC/GTTATCA	2	0.000487747
311	GCCCCT/AGGGGC	2	0.000525659		TTTGAGC/GCTCAAA	1	0.000373366		CTACTGCTA/TAGCAGTAG	1	0.000433721		CCATAA/TTATGG	2	0.00061064		TGATGG/CCATCA	2	0.000459119		TTCGCA/TGCGAA	2	0.000464071		GGGTTTA/TAAACCC	2	0.000487747
312	TCCGG/CCGGA	2	0.000525659		AAAAAAT/ATTTTTT	1	0.000373366		TAGTAA/TTACTA	1	0.000433721		AGTCGG/CCGACT	2	0.00061064		TGTGTA/TACACA	2	0.000459119		ACTG/CAGT	2	0.000464071		CAGCAA/TTGCTG	2	0.000487747
313	ATATATAC/GTATATAT	2	0.000525659		AGTTATT/AATAACT	1	0.000373366		AACGCA/TGCGTT	1	0.000433721		TCTCT/AGAGA	2	0.00061064		GGGTA/TACCC	2	0.000459119		CTCCTA/TAGGAG	2	0.000464071		CCTCTG/CAGAGG	2	0.000487747
314	GAGCAG/CTGCTC	2	0.000525659		TCTGAG/CTCAGA	1	0.000373366		TTGCCT/AGGCAA	1	0.000433721		TTTCTTT/AAAGAAA	2	0.00061064		GAGAT/ATCTC	2	0.000459119		TTCCCC/GGGGAA	2	0.000464071		CTCCTA/TAGGAG	2	0.000487747
315	TTGC/GCAA	2	0.000525659		TCGGT/ACCGA	1	0.000373366		ATCCG/CGGAT	1	0.000433721		TGAAGTCT/AGACTTCA	2	0.00061064		ATTTGA/TCAAAT	2	0.000459119		GGCTTT/AAAGCC	2	0.000464071		GGCTTT/AAAGCC	2	0.000487747
316	TTCTCCT/AGGAGAA	2	0.000525659		AACCATA/TATGGTT	1	0.000373366		TGAGGAG/CTCCTCA	1	0.000433721		GTGGCG/CGCCAC	2	0.00061064		AATCCA/TGGATT	2	0.000459119		AGATAG/CTATCT	2	0.000464071		CATTT/AAATG	2	0.000487747
317	AAGGAA/TTCCTT	2	0.000525659		TTGAAAA/TTTTCAA	1	0.000373366		AACTTCA/TGAAGTT	1	0.000433721		CTTA/TAAG	2	0.00061064		TGTCTGTG/CACAGACA	2	0.000459119		CATTT/AAATG	2	0.000464071		CAGAAC/GTTCTG	2	0.000487747
318	GAAGGAG/CTCCTTC	2	0.000525659		GGGTTTT/AAAACCC	1	0.000373366		AGAGAT/ATCTCT	1	0.000433721		GTAGTC/GACTAC	2	0.00061064		TACTGCTAC/GTAGCAGTA	2	0.000459119		CAGAAC/GTTCTG	2	0.000464071		CAGTAGTAG/CTACTACTG	2	0.000487747
319	TTCTCT/AGAGAA	2	0.000525659		CCTCTCT/AGAGAGG	1	0.000373366		AAAAAAC/GTTTTTT	1	0.000433721		TCCCC/GGGGA	2	0.00061064		ACGAT/ATCGT	2	0.000459119		CAGTAGTAG/CTACTACTG	2	0.000464071		CTCACA/TGTGAG	2	0.000487747
320	TTTCTCT/AGAGAAA	2	0.000525659		TTGGAAT/ATTCCAA	1	0.000373366		ACACAG/CTGTGT	1	0.000433721		TGCG/CGCA	2	0.00061064		AAAACA/TGTTTT	2	0.000459119		AAAACA/TGTTTT	2	0.000464071		ACCTCT/AGAGGT	2	0.000487747
321	ATCAT/ATGAT	2	0.000525659		TCATA/TATGA	1	0.000373366		AAACT/AGTTT	1	0.000433721		GTGA/TCAC	2	0.00061064		CAAAT/ATTTG	2	0.000459119		AAGT/ACTT	2	0.000464071		CGTAGC/GCTACG	2	0.000487747
322	ATTTTA/TAAAAT	2	0.000525659		AGATGA/TCATCT	1	0.000373366		TCGGAA/TTCCGA	1	0.000433721		CCTAAAC/GTTTAGG	2	0.00061064		AAGT/ACTT	2	0.000459119		CTCACA/TGTGAG	2	0.000464071		CAAATT/AATTTG	2	0.000487747
323	GTCT/AGAC	2	0.000525659		ACCCTA/TAGGGT	1	0.000373366		CGATGAT/ATCATCG	1	0.000433721		CGATGA/TCATCG	2	0.00061064		TATAAG/CTTATA	2	0.000459119		CAAATT/AATTTG	2	0.000464071		GACTG/CAGTC	2	0.000487747
324	TCCCG/CGGGA	2	0.000525659		TCCTCG/CGAGGA	1	0.000373366		GCGAT/ATCGC	1	0.000433721		TTTGG/CCAAA	2	0.00061064		ACCTCT/AGAGGT	2	0.000459119		TTCTCTT/AAGAGAA	2	0.000464071		GTGG/CCAC	2	0.000487747
325	CTCTTTT/AAAAGAG	2	0.000525659		TCCCTT/AAGGGA	1	0.000373366		CACCAA/TTGGTG	1	0.000433721		AACC/GGTT	2	0.00061064		CTCGTC/GACGAG	2	0.000459119		TTGC/GCAA	2	0.000464071		GTTCGA/TCGAAC	2	0.000487747
326	TCATGT/ACATGA	2	0.000525659		ATTCTCTC/GAGAGAAT	1	0.000373366		CTCTCA/TGAGAG	1	0.000433721		GGACGA/TCGTCC	2	0.00061064		GACTG/CAGTC	2	0.000459119		AATGAG/CTCATT	2	0.000464071		ATATATAC/GTATATAT	2	0.000487747
327	GAAC/GTTC	2	0.000525659		TTATTTA/TAAATAA	1	0.000373366		TTATTTA/TAAATAA	1	0.000433721		GAGC/GCTC	2	0.00061064		TTCTCTT/AAGAGAA	2	0.000459119		AACCC/GGGTT	2	0.000464071		ATCTC/GAGAT	2	0.000487747
328	GTGTTT/AAACAC	2	0.000525659		AAAAAAAT/ATTTTTTT	1	0.000373366		TTGCTT/AAGCAA	1	0.000433721		GATGAA/TTCATC	2	0.00061064		CAAGTT/AACTTG	2	0.000459119		AAAAAC/GTTTTT	2	0.000464071		ATCTATAT/ATATAGAT	2	0.000487747
329	CTCTCTC/GAGAGAG	2	0.000525659		CCGTAG/CTACGG	1	0.000373366		AAAAAAAT/ATTTTTTT	1	0.000433721		ACCC/GGGT	2	0.00061064		GTTCGA/TCGAAC	2	0.000459119		TATGGG/CCCATA	2	0.000464071		GAGATT/AATCTC	2	0.000487747
330	TATGTATA/TATACATA	2	0.000525659		AAAAAGG/CCTTTTT	1	0.000373366		AAAGAAG/CTTCTTT	1	0.000433721		CCTTTG/CAAAGG	2	0.00061064		GTAC/GTAC	2	0.000459119		ATTTG/CAAAT	2	0.000464071		TCGC/GCGA	2	0.000487747
331	TGGCGG/CCGCCA	2	0.000525659		ATTTA/TAAAT	1	0.000373366		GAGCT/AGCTC	1	0.000433721		GAGAG/CTCTC	2	0.00061064		TTTGA/TCAAA	2	0.000459119		TGGTAT/ATACCA	2	0.000464071		ACAAAC/GTTTGT	2	0.000487747
332	GCCCA/TGGGC	2	0.000525659		AGTAGTAGC/GCTACTACT	1	0.000373366		ACCCAT/ATGGGT	1	0.000433721		ATTATC/GATAAT	2	0.00061064		TATGGG/CCCATA	2	0.000459119		TTCTCA/TGAGAA	2	0.000464071		TTTTTTG/CAAAAAA	2	0.000487747
333	TGTATG/CATACA	2	0.000525659		CAACACT/AGTGTTG	1	0.000373366		CAACACT/AGTGTTG	1	0.000433721		TTAG/CTAA	2	0.00061064		TTTTTTG/CAAAAAA	2	0.000459119		TGGTGT/ACACCA	2	0.000464071		CCGAAC/GTTCGG	2	0.000487747
334	GGAGAAG/CTTCTCC	2	0.000525659		TCTAA/TTAGA	1	0.000373366		CACACC/GGTGTG	1	0.000433721		AAAAGAA/TTCTTTT	2	0.00061064		CCGAAC/GTTCGG	2	0.000459119		TTCTAA/TTAGAA	2	0.000464071		ATTATG/CATAAT	2	0.000487747
335	GCAGTG/CACTGC	2	0.000525659		AACTTT/AAAGTT	1	0.000373366		TCCAGC/GCTGGA	1	0.000433721		TCTTG/CAAGA	2	0.00061064		ATTATG/CATAAT	2	0.000459119		TGCTCC/GGAGCA	2	0.000464071		TTCTCA/TGAGAA	2	0.000487747
336	CCACC/GGTGG	2	0.000525659		TGAGT/ACTCA	1	0.000373366		GAATAG/CTATTC	1	0.000433721		GAAAAG/CTTTTC	2	0.00061064		ACATACAC/GTGTATGT	2	0.000459119		GCCCTC/GAGGGC	2	0.000464071		ACATACAC/GTGTATGT	2	0.000487747
337	CACCC/GGGTG	2	0.000525659		CATCCT/AGGATG	1	0.000373366		AGCCG/CGGCT	1	0.000433721		TAGTGG/CCACTA	2	0.00061064		CTCGG/CCGAG	2	0.000459119		CGGGT/ACCCG	2	0.000464071		CTCGG/CCGAG	2	0.000487747
338	CCGGC/GCCGG	2	0.000525659		CTCCTCC/GGAGGAG	1	0.000373366		TACAG/CTGTA	1	0.000433721		AGTGCTG/CAGCACT	2	0.00061064		CGGGT/ACCCG	2	0.000459119		AACTGAT/ATCAGTT	2	0.000464071		GCAC/GTGC	2	0.000487747
339	AGGGAT/ATCCCT	2	0.000525659		ACACCC/GGGTGT	1	0.000373366		CACCTC/GAGGTG	1	0.000433721		TTGGG/CCCAA	2	0.00061064		GATG/CATC	2	0.000459119		ATGTT/AACAT	2	0.000464071		CCACCT/AGGTGG	2	0.000487747
340	ATATACAT/ATGTATAT	2	0.000525659		TGTGTA/TACACA	1	0.000373366		TGTAAT/ATTACA	1	0.000433721		TCTCTA/TAGAGA	2	0.00061064		TTCTGC/GCAGAA	2	0.000459119		GGTT/AACC	2	0.000464071		TTTCCTT/AAGGAAA	2	0.000487747
341	TTCAAG/CTTGAA	2	0.000525659		GAGAGTA/TACTCTC	1	0.000373366		CCCGCC/GGCGGG	1	0.000433721		TGCCC/GGGCA	2	0.00061064		ACTACTACC/GGTAGTAGT	2	0.000459119		GATGAC/GTCATC	2	0.000464071		AGCAGA/TCTGCT	2	0.000487747
342	GTGCTT/AAGCAC	2	0.000525659		TACC/GGTA	1	0.000373366		TGTGATA/TATCACA	1	0.000433721		TTTGTTT/AAACAAA	2	0.00061064		CTGCTC/GAGCAG	2	0.000459119		ATATAA/TTATAT	2	0.000464071		ATATAA/TTATAT	2	0.000487747
343	TTGGCT/AGCCAA	2	0.000525659		TCCTT/AAGGA	1	0.000373366		TGGTTA/TAACCA	1	0.000433721		GAGGCC/GGCCTC	2	0.00061064		ATCCAA/TTGGAT	2	0.000459119		AGAAG/CTTCT	2	0.000464071		TTAGTA/TACTAA	2	0.000487747
344	AGGGA/TCCCT	2	0.000525659		AAAAACAA/TTGTTTTT	1	0.000373366		ATAATC/GATTAT	1	0.000433721		CCTCCG/CGGAGG	2	0.00061064		TAACTGA/TCAGTTA	2	0.000459119		ATGTCT/AGACAT	2	0.000464071		TAACTGA/TCAGTTA	2	0.000487747
345	TGGGTG/CACCCA	2	0.000525659		GACGGG/CCCGTC	1	0.000373366		CCGCAT/ATGCGG	1	0.000433721		TACTTT/AAAGTA	2	0.00061064		ATGTCT/AGACAT	2	0.000459119		CATATAT/ATATATG	2	0.000464071		ATGTCT/AGACAT	2	0.000487747
346	AGGAAA/TTTCCT	2	0.000525659		AGTAGCAGG/CCTGCTACT	1	0.000373366		GGGTA/TACCC	1	0.000433721		GAGTTC/GAACTC	2	0.00061064		TGTATG/CATACA	2	0.000459119		TCTCT/AGAGA	2	0.000464071		GATAT/ATATC	2	0.000487747
347	GCTGAG/CTCAGC	2	0.000525659		CAAGG/CCTTG	1	0.000373366		TGGTTT/AAACCA	1	0.000433721		TTCGGC/GCCGAA	2	0.00061064		TTTATTT/AAATAAA	2	0.000459119		CTACCACTA/TAGTGGTAG	2	0.000464071		TGTATG/CATACA	2	0.000487747
348	TATAC/GTATA	2	0.000525659		GATTA/TAATC	1	0.000373366		AGGATT/AATCCT	1	0.000433721		GAATT/AATTC	2	0.00061064		CTCTTT/AAAGAG	2	0.000459119		TTTCTTT/AAAGAAA	2	0.000464071		GAACC/GGTTC	2	0.000487747
349	AACC/GGTT	2	0.000525659		TACCTC/GAGGTA	1	0.000373366		TTCGCA/TGCGAA	1	0.000433721		TTGAGTG/CACTCAA	2	0.00061064		GTGGGT/ACCCAC	2	0.000459119		TAAGAA/TTCTTA	2	0.000464071		TTTATTT/AAATAAA	2	0.000487747
350	TGTGGC/GCCACA	2	0.000525659		GAGAT/ATCTC	1	0.000373366		TTCAAA/TTTGAA	1	0.000433721		TATCTC/GAGATA	2	0.00061064		GTTTAG/CTAAAC	2	0.000459119		ATGATA/TATCAT	2	0.000464071		GCGAAC/GTTCGC	2	0.000487747
351	AAATT/AATTT	2	0.000525659		TAATT/AATTA	1	0.000373366		CGCGTT/AACGCG	1	0.000433721		TATTTA/TAAATA	2	0.00061064		CTTTCT/AGAAAG	2	0.000459119		CTTA/TAAG	2	0.000464071		TCTCT/AGAGA	2	0.000487747
352	ATATTT/AAATAT	2	0.000525659		TGTTTG/CAAACA	1	0.000373366		GGGAG/CTCCC	1	0.000433721		TATTGT/ACAATA	2	0.00061064		CTGCTT/AAGCAG	2	0.000459119		TGATAA/TTATCA	2	0.000464071		ATGATA/TATCAT	2	0.000487747
353	CTGCTACTA/TAGTAGCAG	2	0.000525659		CCAC/GTGG	1	0.000373366		TGTTTG/CAAACA	1	0.000433721		ATAATT/AATTAT	2	0.00061064		ATGATA/TATCAT	2	0.000459119		TTCAAG/CTTGAA	2	0.000464071		GGGAGA/TCTCCC	2	0.000487747
354	GATGAA/TTCATC	2	0.000525659		CAAC/GTTG	1	0.000373366		ATAAAAAA/TTTTTTAT	1	0.000433721		ATATAC/GTATAT	2	0.00061064		TAATG/CATTA	2	0.000459119		AGGAAA/TTTCCT	2	0.000464071		ATAACA/TGTTAT	2	0.000487747
355	TAGTAA/TTACTA	2	0.000525659		CCAGCAG/CTGCTGG	1	0.000373366		CCAC/GTGG	1	0.000433721		TGCT/AGCA	2	0.00061064		TATAAT/ATTATA	2	0.000459119		TATTTTT/AAAAATA	2	0.000464071		GCTCAA/TTGAGC	2	0.000487747
356	CATAT/ATATG	2	0.000525659		ATCCT/AGGAT	1	0.000373366		GGTAGA/TCTACC	1	0.000433721		TTTCCC/GGGAAA	2	0.00061064		GATTTT/AAAATC	2	0.000459119		TATAAT/ATTATA	2	0.000464071		AGGAAA/TTTCCT	2	0.000487747
357	GGTGGA/TCCACC	2	0.000525659		AGCAT/ATGCT	1	0.000373366		CTGAGTG/CACTCAG	1	0.000433721		TTAAT/ATTAA	2	0.00061064		GCTGAG/CTCAGC	2	0.000459119		CCTAAAC/GTTTAGG	2	0.000464071		TATAAT/ATTATA	2	0.000487747
358	ATGGCA/TGCCAT	2	0.000525659		CGGCTA/TAGCCG	1	0.000373366		AAGAG/CTCTT	1	0.000433721		AAAGGG/CCCTTT	2	0.00061064		AACAT/ATGTT	2	0.000459119		AACCCTA/TAGGGTT	2	0.000464071		AACAT/ATGTT	2	0.000487747
359	TGGCTC/GAGCCA	2	0.000525659		TCCAAG/CTTGGA	1	0.000373366		AGAAAC/GTTTCT	1	0.000433721		TCATC/GATGA	2	0.00061064		CTAAACC/GGTTTAG	2	0.000459119		AACTTG/CAAGTT	2	0.000464071		ACCCTAA/TTAGGGT	2	0.000487747
360	AATAAC/GTTATT	2	0.000525659		AACCG/CGGTT	1	0.000373366		AGAAT/ATTCT	1	0.000433721		GGAGA/TCTCC	2	0.00061064		GGACGA/TCGTCC	2	0.000459119		ACCCTAA/TTAGGGT	2	0.000464071		AACC/GGTT	2	0.000487747
361	GATGAG/CTCATC	2	0.000525659		TGTGGG/CCCACA	1	0.000373366		CTCCTA/TAGGAG	1	0.000433721		GAAGCC/GGCTTC	2	0.00061064		TTAATA/TATTAA	2	0.000459119		CTCCTTT/AAAGGAG	2	0.000464071		GGACGA/TCGTCC	2	0.000487747
362	ATTATC/GATAAT	2	0.000525659		TAGCTG/CAGCTA	1	0.000373366		ACGC/GCGT	1	0.000433721		CAACAG/CTGTTG	2	0.00061064		CTCCC/GGGAG	2	0.000459119		CTCCCT/AGGGAG	2	0.000464071		TTGGC/GCCAA	2	0.000487747
363	GCTTAGG/CCTAAGC	2	0.000525659		GACGAA/TTCGTC	1	0.000373366		TATTGAT/ATCAATA	1	0.000433721		TCGCCA/TGGCGA	2	0.00061064		GATGAA/TTCATC	2	0.000459119		TTCCAA/TTGGAA	2	0.000464071		CTCCCT/AGGGAG	2	0.000487747
364	AAGAG/CTCTT	2	0.000525659		ATAAAAA/TTTTTAT	1	0.000373366		TTTAG/CTAAA	1	0.000433721		CACAAGC/GCTTGTG	2	0.00061064		CAAGC/GCTTG	2	0.000459119		CAAGC/GCTTG	2	0.000464071		GATGAA/TTCATC	2	0.000487747
365	ATCCTC/GAGGAT	2	0.000525659		ATGCCAA/TTGGCAT	1	0.000373366		CTGTTA/TAACAG	1	0.000433721		AAGAAAA/TTTTCTT	2	0.00061064		CCCACA/TGTGGG	2	0.000459119		CTACTGCTA/TAGCAGTAG	2	0.000464071		AATTCT/AGAATT	2	0.000487747
366	AACCG/CGGTT	2	0.000525659		TCTCTA/TAGAGA	1	0.000373366		ACGCGG/CCGCGT	1	0.000433721		GAAGC/GCTTC	2	0.00061064		CCTTTG/CAAAGG	2	0.000459119		CCTTTG/CAAAGG	2	0.000464071		TTCGCG/CGCGAA	2	0.000487747
367	TGTTG/CAACA	2	0.000525659		TCCTTTT/AAAAGGA	1	0.000373366		AAAGGGA/TCCCTTT	1	0.000433721		CTCTAC/GTAGAG	2	0.00061064		AGCCG/CGGCT	2	0.000459119		TTTATA/TATAAA	2	0.000464071		CAAC/GTTG	2	0.000487747
368	TTTAA/TTAAA	2	0.000525659		AGGTGC/GCACCT	1	0.000373366		AAAAGAA/TTCTTTT	1	0.000433721		AGGGTA/TACCCT	2	0.00061064		AGTTATC/GATAACT	2	0.000459119		AGCCG/CGGCT	2	0.000464071		TGCTGAG/CTCAGCA	2	0.000487747
369	TTTGTTT/AAACAAA	2	0.000525659		AATAAAA/TTTTATT	1	0.000373366		TTGGAG/CTCCAA	1	0.000433721		CCAGCA/TGCTGG	2	0.00061064		AGGATT/AATCCT	2	0.000459119		GCTACTGCT/AGCAGTAGC	2	0.000464071		CTCTT/AAGAG	2	0.000487747
370	AAGGG/CCCTT	2	0.000525659		TAGTAT/ATACTA	1	0.000373366		TCTTG/CAAGA	1	0.000433721		TACTAAT/ATTAGTA	2	0.00061064		TAGGAG/CTCCTA	2	0.000459119		TGTTTG/CAAACA	2	0.000464071		TCGCGT/ACGCGA	2	0.000487747
371	GAGGCC/GGCCTC	2	0.000525659		CATAATT/AATTATG	1	0.000373366		CACCTG/CAGGTG	1	0.000433721		TCTCTG/CAGAGA	2	0.00061064		TAATT/AATTA	2	0.000459119		TTAAAA/TTTTAA	2	0.000464071		TGCCC/GGGCA	2	0.000487747
372	TTAGT/ACTAA	2	0.000525659		GGGCGA/TCGCCC	1	0.000373366		AGTAAT/ATTACT	1	0.000433721		GAACGC/GCGTTC	2	0.00061064		TTAAAA/TTTTAA	2	0.000459119		AAAAGAA/TTCTTTT	2	0.000464071		TAGAGA/TCTCTA	2	0.000487747
373	CACCAT/ATGGTG	2	0.000525659		TTTTTGT/ACAAAAA	1	0.000373366		TTTTTCTT/AAGAAAAA	1	0.000433721		TTTTGT/ACAAAA	2	0.00061064		AACCG/CGGTT	2	0.000459119		AACCG/CGGTT	2	0.000464071		AACAAA/TTTGTT	2	0.000487747
374	CTCCAC/GTGGAG	2	0.000525659		TGTTG/CAACA	1	0.000373366		ATACAC/GTGTAT	1	0.000433721		GCCTC/GAGGC	2	0.00061064		TAGTGG/CCACTA	2	0.000459119		AGTAAT/ATTACT	2	0.000464071		TTGTT/AACAA	2	0.000487747
375	GTACGTAT/ATACGTAC	2	0.000525659		TAGCAA/TTGCTA	1	0.000373366		CAGAAT/ATTCTG	1	0.000433721		AAAATAA/TTATTTT	2	0.00061064		GACGAA/TTCGTC	2	0.000459119		GACGAA/TTCGTC	2	0.000464071		GAGGTC/GACCTC	2	0.000487747
376	ATACT/AGTAT	2	0.000525659		AGCA/TGCT	1	0.000373366		CTTGGA/TCCAAG	1	0.000433721		CAATAT/ATATTG	2	0.00061064		GATTT/AAATC	2	0.000459119		GCAAAG/CTTTGC	2	0.000464071		ATACAA/TTGTAT	2	0.000487747
377	GAAT/ATTC	2	0.000525659		GTAATT/AATTAC	1	0.000373366		GGTAGTAGT/ACTACTACC	1	0.000433721		ATGAAG/CTTCAT	2	0.00061064		ATCTTC/GAAGAT	2	0.000459119		CGAGG/CCTCG	2	0.000464071		TACTTT/AAAGTA	2	0.000487747
378	CAGT/ACTG	2	0.000525659		TGCCC/GGGCA	1	0.000373366		TTCTTTC/GAAAGAA	1	0.000433721		CTTTTCA/TGAAAAG	2	0.00061064		TAGAGA/TCTCTA	2	0.000459119		GCACTCG/CGAGTGC	2	0.000464071		AACCCTG/CAGGGTT	2	0.000487747
379	GTTGGG/CCCAAC	2	0.000525659		CTTGTT/AACAAG	1	0.000373366		GCCAAAT/ATTTGGC	1	0.000433721		TTACT/AGTAA	2	0.00061064		AACAAA/TTTGTT	2	0.000459119		GTAGTAGTG/CACTACTAC	2	0.000464071		GCCGAA/TTCGGC	2	0.000487747
380	TCAAGC/GCTTGA	2	0.000525659		CGAGG/CCTCG	1	0.000373366		AACAA/TTGTT	1	0.000433721		CGATGG/CCATCG	2	0.00061064		ATCAA/TTGAT	2	0.000459119		ATCAA/TTGAT	2	0.000464071		AATTA/TAATT	2	0.000487747
381	GCTTT/AAAGC	2	0.000525659		GATGATG/CATCATC	1	0.000373366		TCTCTA/TAGAGA	1	0.000433721		CACTCT/AGAGTG	2	0.00061064		TGTGTT/AACACA	2	0.000459119		CTTTGG/CCAAAG	2	0.000464071		AAATACG/CGTATTT	2	0.000487747
382	CATT/AATG	2	0.000525659		ATTTGA/TCAAAT	1	0.000373366		CGTA/TACG	1	0.000433721		TAATCC/GGATTA	2	0.00061064		ATAACTG/CAGTTAT	2	0.000459119		TACTTT/AAAGTA	2	0.000464071		TGCT/AGCA	2	0.000487747
383	TGAGTGT/ACACTCA	2	0.000525659		TATGCA/TGCATA	1	0.000373366		ATCATA/TATGAT	1	0.000433721		CTATT/AATAG	2	0.00061064		TATCG/CGATA	2	0.000459119		CCACCG/CGGTGG	2	0.000464071		AAAGGG/CCCTTT	2	0.000487747
384	AAAGGG/CCCTTT	2	0.000525659		ACGAAG/CTTCGT	1	0.000373366		CACTCGA/TCGAGTG	1	0.000433721		GAGGGA/TCCCTC	2	0.00061064		TACTTT/AAAGTA	2	0.000459119		GGTTGT/ACAACC	2	0.000464071		ATCATT/AATGAT	2	0.000487747
385	AAAAAAG/CTTTTTT	2	0.000525659		GCCAC/GTGGC	1	0.000373366		GATTT/AAATC	1	0.000433721		CGACC/GGTCG	2	0.00061064		CCACCG/CGGTGG	2	0.000459119		TACGGC/GCCGTA	2	0.000464071		ACTC/GAGT	2	0.000487747
386	TTGAATT/AATTCAA	2	0.000525659		TTTAA/TTAAA	1	0.000373366		TTGCTA/TAGCAA	1	0.000433721		CATC/GATG	2	0.00061064		ATTTAT/ATAAAT	2	0.000459119		AAGATG/CATCTT	2	0.000464071		CCCCTA/TAGGGG	2	0.000487747
387	TGCAAGG/CCTTGCA	2	0.000525659		ATAAAT/ATTTAT	1	0.000373366		ATATG/CATAT	1	0.000433721		ATATAAA/TTTATAT	1	0.00030532		TTCGGC/GCCGAA	2	0.000459119		TCTTTTT/AAAAAGA	2	0.000464071		CTTTC/GAAAG	2	0.000487747
388	CATCTC/GAGATG	2	0.000525659		TACATGC/GCATGTA	1	0.000373366		ACATGAG/CTCATGT	1	0.000433721		ATATAAT/ATTATAT	1	0.00030532		GGTTGT/ACAACC	2	0.000459119		GAGAGG/CCTCTC	2	0.000464071		TGCTTC/GAAGCA	2	0.000487747
389	AACGAC/GTCGTT	2	0.000525659		CAGAAC/GTTCTG	1	0.000373366		AGCGGA/TCCGCT	1	0.000433721		AGAAAG/CTTTCT	1	0.00030532		GGATC/GATCC	2	0.000459119		TTTTGAA/TTCAAAA	2	0.000464071		AATATT/AATATT	2	0.000487747
390	GGGTT/AACCC	2	0.000525659		GTAGTAGTG/CACTACTAC	1	0.000373366		GGGAGG/CCTCCC	1	0.000433721		TTAAA/TTTAA	1	0.00030532		GAATTTT/AAAATTC	2	0.000459119		GGAA/TTCC	2	0.000464071		CTTCTTT/AAAGAAG	2	0.000487747
391	CCGAC/GTCGG	2	0.000525659		TGGATC/GATCCA	1	0.000373366		TTTCCCT/AGGGAAA	1	0.000433721		ATTGAA/TTCAAT	1	0.00030532		TCTTTTT/AAAAAGA	2	0.000459119		TACGA/TCGTA	2	0.000464071		AGAAGC/GCTTCT	2	0.000487747
392	CTTGAG/CTCAAG	2	0.000525659		ATCAA/TTGAT	1	0.000373366		ACGATG/CATCGT	1	0.000433721		TCAAGT/ACTTGA	1	0.00030532		GTTC/GAAC	2	0.000459119		AAAGGG/CCCTTT	2	0.000464071		AGAGGC/GCCTCT	2	0.000487747
393	ATAGT/ACTAT	2	0.000525659		CTGT/ACAG	1	0.000373366		AACAATAAT/ATTATTGTT	1	0.000433721		GTGGGG/CCCCAC	1	0.00030532		TTGGAA/TTCCAA	2	0.000459119		AGAC/GTCT	2	0.000464071		GGATGA/TCATCC	2	0.000487747
394	GTCCC/GGGAC	2	0.000525659		ACCTC/GAGGT	1	0.000373366		TTTTCCC/GGGAAAA	1	0.000433721		TTACTG/CAGTAA	1	0.00030532		AAAGGG/CCCTTT	2	0.000459119		CACTCAG/CTGAGTG	2	0.000464071		CTTGAG/CTCAAG	2	0.000487747
395	CTCACC/GGTGAG	2	0.000525659		AAGT/ACTT	1	0.000373366		ACCGAAG/CTTCGGT	1	0.000433721		ATTTTC/GAAAAT	1	0.00030532		CACTCAG/CTGAGTG	2	0.000459119		TCGCCA/TGGCGA	2	0.000464071		ATTAGA/TCTAAT	2	0.000487747
396	AGGAGC/GCTCCT	2	0.000525659		TATAAG/CTTATA	1	0.000373366		CCTCA/TGAGG	1	0.000433721		ACCACTACT/AGTAGTGGT	1	0.00030532		CTATC/GATAG	2	0.000459119		ACTC/GAGT	2	0.000464071		TCAC/GTGA	2	0.000487747
397	AAGAAAG/CTTTCTT	2	0.000525659		TATCG/CGATA	1	0.000373366		GACCCT/AGGGTC	1	0.000433721		TCCCTT/AAGGGA	1	0.00030532		GGGTT/AACCC	2	0.000459119		CCTAAAA/TTTTAGG	2	0.000464071		GATAGA/TCTATC	2	0.000487747
398	ACCT/AGGT	2	0.000525659		TGAAAC/GTTTCA	1	0.000373366		AGTAT/ATACT	1	0.000433721		CGGGGCG/CGCCCCG	1	0.00030532		GAGGCA/TGCCTC	2	0.000459119		GGTGG/CCACC	2	0.000464071		TTTCC/GGAAA	2	0.000487747
399	TCAT/ATGA	2	0.000525659		TCAATC/GATTGA	1	0.000373366		TTTAA/TTAAA	1	0.000433721		TGAGAGT/ACTCTCA	1	0.00030532		TTCTGA/TCAGAA	2	0.000459119		CGAAC/GTTCG	2	0.000464071		CATCAC/GTGATG	2	0.000487747
400	CCGGTT/AACCGG	2	0.000525659		CTCACA/TGTGAG	1	0.000373366		TTTGTTT/AAACAAA	1	0.000433721		CACCAA/TTGGTG	1	0.00030532		TCATCG/CGATGA	2	0.000459119		AAGGT/ACCTT	2	0.000464071		AAGC/GCTT	2	0.000487747
401	CAGGGA/TCCCTG	2	0.000525659		AAGAAGAA/TTCTTCTT	1	0.000373366		GGAATC/GATTCC	1	0.000433721		CTCTCA/TGAGAG	1	0.00030532		CTTTC/GAAAG	2	0.000459119		AATTG/CAATT	2	0.000464071		TTTTAA/TTAAAA	2	0.000487747
402	TTTTAA/TTAAAA	2	0.000525659		AGTAGAA/TTCTACT	1	0.000373366		ACCA/TGGT	1	0.000433721		AAAAAGAA/TTCTTTTT	1	0.00030532		TGCTTC/GAAGCA	2	0.000459119		TCTGCT/AGCAGA	2	0.000464071		TTTGAT/ATCAAA	2	0.000487747
403	AGGGTG/CACCCT	2	0.000525659		CAAATT/AATTTG	1	0.000373366		CCTACC/GGTAGG	1	0.000433721		ATTTA/TAAAT	1	0.00030532		CGACCT/AGGTCG	2	0.000459119		CTTCTTT/AAAGAAG	2	0.000464071		ATACCTAC/GTAGGTAT	1	0.000243873
404	TGGT/ACCA	2	0.000525659		TTCGGC/GCCGAA	1	0.000373366		ATCAA/TTGAT	1	0.000433721		GAGCT/AGCTC	1	0.00030532		AAGGT/ACCTT	2	0.000459119		AGAAGC/GCTTCT	2	0.000464071		ATATAAA/TTTATAT	1	0.000243873
405	TGGTAG/CTACCA	2	0.000525659		CCAATT/AATTGG	1	0.000373366		TTTTTTC/GAAAAAA	1	0.000433721		TCCAGC/GCTGGA	1	0.00030532		CCCAC/GTGGG	2	0.000459119		CTTCTG/CAGAAG	2	0.000464071		ATATAAT/ATTATAT	1	0.000243873
406	GTGGTAGTA/TACTACCAC	2	0.000525659		GGTTGT/ACAACC	1	0.000373366		GAGGTC/GACCTC	1	0.000433721		CAGCAA/TTGCTG	1	0.00030532		CTTCTTT/AAAGAAG	2	0.000459119		TCTCCC/GGGAGA	2	0.000464071		AGAAAG/CTTTCT	1	0.000243873
407	GAGT/ACTC	2	0.000525659		CCCTTT/AAAGGG	1	0.000373366		AAAACC/GGTTTT	1	0.000433721		ATTTC/GAAAT	1	0.00030532		AGAGGC/GCCTCT	2	0.000459119		CTTGAG/CTCAAG	2	0.000464071		TCAAGT/ACTTGA	1	0.000243873
408	CGACC/GGTCG	2	0.000525659		ATAAG/CTTAT	1	0.000373366		GTAA/TTAC	1	0.000433721		TACAG/CTGTA	1	0.00030532		TGCTGG/CCAGCA	2	0.000459119		ATTAGA/TCTAAT	2	0.000464071		GCTCATG/CATGAGC	1	0.000243873
409	ACCCTC/GAGGGT	2	0.000525659		TTAGT/ACTAA	1	0.000373366		AAAACA/TGTTTT	1	0.000433721		TCCTTTTG/CAAAAGGA	1	0.00030532		GGATGA/TCATCC	2	0.000459119		GAGCCG/CGGCTC	2	0.000464071		ACATATAT/ATATATGT	1	0.000243873
410	AAAACCCT/AGGGTTTT	2	0.000525659		TCTTTCC/GGAAAGA	1	0.000373366		AAAGG/CCTTT	1	0.000433721		ATCTTCA/TGAAGAT	1	0.00030532		TCTCCC/GGGAGA	2	0.000459119		ATACGAA/TTCGTAT	2	0.000464071		TGTCCCC/GGGGACA	1	0.000243873
411	AGTAA/TTACT	1	0.000262829		CTCCGG/CCGGAG	1	0.000373366		CCTCCG/CGGAGG	1	0.000433721		ATAATC/GATTAT	1	0.00030532		TCTGGT/ACCAGA	2	0.000459119		TCAC/GTGA	2	0.000464071		AGTTATT/AATAACT	1	0.000243873
412	TGGTGA/TCACCA	1	0.000262829		TAATAC/GTATTA	1	0.000373366		ATAACTG/CAGTTAT	1	0.000433721		TTGCATT/AATGCAA	1	0.00030532		GATAGA/TCTATC	2	0.000459119		GAGGAT/ATCCTC	2	0.000464071		TTACTG/CAGTAA	1	0.000243873
413	GCGATG/CATCGC	1	0.000262829		CCAAAG/CTTTGG	1	0.000373366		AAAATAAA/TTTATTTT	1	0.000433721		GCACCA/TGGTGC	1	0.00030532		TTTCA/TGAAA	2	0.000459119		TTTCA/TGAAA	2	0.000464071		TAGAT/ATCTA	1	0.000243873
414	GTGGGG/CCCCAC	1	0.000262829		AAAGGAG/CTCCTTT	1	0.000373366		ACCCA/TGGGT	1	0.000433721		CGGACC/GGTCCG	1	0.00030532		AAGAAAG/CTTTCTT	2	0.000459119		TTTCC/GGAAA	2	0.000464071		GGAGG/CCTCC	1	0.000243873
415	TATATGA/TCATATA	1	0.000262829		ATCTTGA/TCAAGAT	1	0.000373366		CCACCG/CGGTGG	1	0.000433721		GATTA/TAATC	1	0.00030532		TTTCC/GGAAA	2	0.000459119		GAGCC/GGCTC	2	0.000464071		TTGCCT/AGGCAA	1	0.000243873
416	CCTCG/CGAGG	1	0.000262829		GACGGA/TCCGTC	1	0.000373366		CGACAG/CTGTCG	1	0.000433721		AATTTTG/CAAAATT	1	0.00030532		AAATTA/TAATTT	2	0.000459119		ACCCAC/GTGGGT	2	0.000464071		AACCATA/TATGGTT	1	0.000243873
417	TTAGG/CCTAA	1	0.000262829		TCTTA/TAAGA	1	0.000373366		GGTAGT/ACTACC	1	0.000433721		AATCAAT/ATTGATT	1	0.00030532		CCTAAA/TTTAGG	2	0.000459119		ACTAG/CTAGT	2	0.000464071		AAAAAAC/GTTTTTT	1	0.000243873
418	GCTGGT/ACCAGC	1	0.000262829		CGGCGGA/TCCGCCG	1	0.000373366		CTCGTC/GACGAG	1	0.000433721		GGTAGA/TCTACC	1	0.00030532		AAGC/GCTT	2	0.000459119		TGGATT/AATCCA	2	0.000464071		AAAACAAC/GTTGTTTT	1	0.000243873
419	TTGCC/GGCAA	1	0.000262829		CTCTTC/GAAGAG	1	0.000373366		CTCTC/GAGAG	1	0.000433721		CTAGTA/TACTAG	1	0.00030532		AAGG/CCTT	2	0.000459119		AAGG/CCTT	2	0.000464071		GTGTG/CACAC	1	0.000243873
420	ACCACTACT/AGTAGTGGT	1	0.000262829		CACAAA/TTTGTG	1	0.000373366		TTTTATT/AATAAAA	1	0.000433721		ATCTCC/GGAGAT	1	0.00030532		TGGT/ACCA	2	0.000459119		TGGT/ACCA	2	0.000464071		ACCCTA/TAGGGT	1	0.000243873
421	CCTCTCT/AGAGAGG	1	0.000262829		TTCTCTT/AAGAGAA	1	0.000373366		CGTAT/ATACG	1	0.000433721		CTGAG/CTCAG	1	0.00030532		GTGATG/CATCAC	2	0.000459119		TCTTCA/TGAAGA	2	0.000464071		AAACT/AGTTT	1	0.000243873
422	GCTTCG/CGAAGC	1	0.000262829		CTACCG/CGGTAG	1	0.000373366		TAATAC/GTATTA	1	0.000433721		AAAGAT/ATCTTT	1	0.00030532		ACCACT/AGTGGT	2	0.000459119		TCTG/CAGA	2	0.000464071		TCGGAA/TTCCGA	1	0.000243873
423	AGCATTG/CAATGCT	1	0.000262829		GAGAAA/TTTCTC	1	0.000373366		TTGTTC/GAACAA	1	0.000433721		CCATTC/GAATGG	1	0.00030532		CCCA/TGGG	2	0.000459119		CCCA/TGGG	2	0.000464071		CAACCAA/TTGGTTG	1	0.000243873
424	CACG/CGTG	1	0.000262829		GGGT/ACCC	1	0.000373366		CAACC/GGTTG	1	0.000433721		ACCCG/CGGGT	1	0.00030532		ATATAAA/TTTATAT	1	0.000229559		TTTGAT/ATCAAA	2	0.000464071		GGAGGCA/TGCCTCC	1	0.000243873
425	TCCCTT/AAGGGA	1	0.000262829		CCCTCG/CGAGGG	1	0.000373366		TTCTTG/CAAGAA	1	0.000433721		TTGGAG/CTCCAA	1	0.00030532		ATATAAT/ATTATAT	1	0.000229559		ATACATACA/TGTATGTAT	1	0.000232035		TCCCTTT/AAAGGGA	1	0.000243873
426	TGAGAGT/ACTCTCA	1	0.000262829		GGGTTTC/GAAACCC	1	0.000373366		CCAAAG/CTTTGG	1	0.000433721		AGTTCG/CGAACT	1	0.00030532		TGGTGA/TCACCA	1	0.000229559		ATATAAA/TTTATAT	1	0.000232035		TCCCTT/AAGGGA	1	0.000243873
427	GCATGTAT/ATACATGC	1	0.000262829		AGCCGT/ACGGCT	1	0.000373366		GGAGCT/AGCTCC	1	0.000433721		CGCGAG/CTCGCG	1	0.00030532		GCTCATG/CATGAGC	1	0.000229559		ATATAAT/ATTATAT	1	0.000232035		CATCTT/AAGATG	1	0.000243873
428	CTCTCA/TGAGAG	1	0.000262829		GTTC/GAAC	1	0.000373366		ATTTGAA/TTCAAAT	1	0.000433721		CGTT/AACG	1	0.00030532		TATATGA/TCATATA	1	0.000229559		AGAAAG/CTTTCT	1	0.000232035		ACATT/AATGT	1	0.000243873
429	AAAAAGAA/TTCTTTTT	1	0.000262829		AATGG/CCATT	1	0.000373366		AAGCTC/GAGCTT	1	0.000433721		ATACAC/GTGTAT	1	0.00030532		AGTTATT/AATAACT	1	0.000229559		TCAAGT/ACTTGA	1	0.000232035		TTCCC/GGGAA	1	0.000243873
430	TTGAGAA/TTCTCAA	1	0.000262829		GTGGCAGTA/TACTGCCAC	1	0.000373366		GAAACCC/GGGTTTC	1	0.000433721		GGGTGT/ACACCC	1	0.00030532		TCTGA/TCAGA	1	0.000229559		TGGTGA/TCACCA	1	0.000232035		CAAACA/TGTTTG	1	0.000243873
431	AATCCT/AGGATT	1	0.000262829		TTGGTGT/ACACCAA	1	0.000373366		CTCCAG/CTGGAG	1	0.000433721		CTTTTGG/CCAAAAG	1	0.00030532		TTAAAAA/TTTTTAA	1	0.000229559		GCTCATG/CATGAGC	1	0.000232035		AAAAAGG/CCTTTTT	1	0.000243873
432	GGGGAA/TTCCCC	1	0.000262829		TAATCAC/GTGATTA	1	0.000373366		GAGCCC/GGGCTC	1	0.000433721		CGCACC/GGTGCG	1	0.00030532		TTGCCT/AGGCAA	1	0.000229559		ACAAAAGG/CCTTTTGT	1	0.000232035		TATTAAAGG/CCTTTAATA	1	0.000243873
433	AGAAAGA/TCTTTCT	1	0.000262829		CCATGAG/CTCATGG	1	0.000373366		TCCTTT/AAAGGA	1	0.000433721		CTGTGG/CCACAG	1	0.00030532		CCCTCT/AGAGGG	1	0.000229559		AGTTATT/AATAACT	1	0.000232035		ACTTCCA/TGGAAGT	1	0.000243873
434	GAATGG/CCATTC	1	0.000262829		TCCCT/AGGGA	1	0.000373366		TAATAATA/TATTATTA	1	0.000433721		AGATAG/CTATCT	1	0.00030532		AAAAAAC/GTTTTTT	1	0.000229559		CTAACC/GGTTAG	1	0.000232035		TGATGG/CCATCA	1	0.000243873
435	TGCTGCTGT/ACAGCAGCA	1	0.000262829		GTCTAG/CTAGAC	1	0.000373366		TCTTGG/CCAAGA	1	0.000433721		AGCG/CGCT	1	0.00030532		AGGT/ACCT	1	0.000229559		TGAAAGAAT/ATTCTTTCA	1	0.000232035		TTACCC/GGGTAA	1	0.000243873
436	GGAGAGA/TCTCTCC	1	0.000262829		TTGC/GCAA	1	0.000373366		AGCCCT/AGGGCT	1	0.000433721		TGAATA/TATTCA	1	0.00030532		GTATTT/AAATAC	1	0.000229559		ACGAGG/CCTCGT	1	0.000232035		CAAAAT/ATTTTG	1	0.000243873
437	ACATAC/GTATGT	1	0.000262829		CAAGCAA/TTGCTTG	1	0.000373366		ATAGTC/GACTAT	1	0.000433721		CAGCC/GGCTG	1	0.00030532		AATTTCA/TGAAATT	1	0.000229559		TAGAT/ATCTA	1	0.000232035		GCTACC/GGTAGC	1	0.000243873
438	GCACCA/TGGTGC	1	0.000262829		TTGGGA/TCCCAA	1	0.000373366		TCCT/AGGA	1	0.000433721		ACAAA/TTTGT	1	0.00030532		ACCCTA/TAGGGT	1	0.000229559		TATAAC/GTTATA	1	0.000232035		AGCACA/TGTGCT	1	0.000243873
439	CTCTAT/ATAGAG	1	0.000262829		TGGTAGTAG/CTACTACCA	1	0.000373366		GGTGCA/TGCACC	1	0.000433721		ACGTGT/ACACGT	1	0.00030532		AAACT/AGTTT	1	0.000229559		AAAAAAC/GTTTTTT	1	0.000232035		AACCTA/TAGGTT	1	0.000243873
440	TTCTTTTC/GAAAAGAA	1	0.000262829		AATGAG/CTCATT	1	0.000373366		TTTCTA/TAGAAA	1	0.000433721		TCACAA/TTGTGA	1	0.00030532		TCGGAA/TTCCGA	1	0.000229559		AGGT/ACCT	1	0.000232035		TACAG/CTGTA	1	0.000243873
441	TTTTTTAT/ATAAAAAA	1	0.000262829		GTATATAT/ATATATAC	1	0.000373366		TTGAGTG/CACTCAA	1	0.000433721		AGGCC/GGCCT	1	0.00030532		CAACCAA/TTGGTTG	1	0.000229559		GTATTT/AAATAC	1	0.000232035		TCCTTTTG/CAAAAGGA	1	0.000243873
442	AGAAGAAG/CTTCTTCT	1	0.000262829		AAGGAA/TTCCTT	1	0.000373366		ACATAG/CTATGT	1	0.000433721		CCCAG/CTGGG	1	0.00030532		TCCTCG/CGAGGA	1	0.000229559		AATTTCA/TGAAATT	1	0.000232035		GTGGAC/GTCCAC	1	0.000243873
443	AGAAAC/GTTTCT	1	0.000262829		GAACTC/GAGTTC	1	0.000373366		CGCCTC/GAGGCG	1	0.000433721		AGTTGG/CCAACT	1	0.00030532		ATCAAGG/CCTTGAT	1	0.000229559		AGAGGAA/TTCCTCT	1	0.000232035		TGGTTA/TAACCA	1	0.000243873
444	TGCATT/AATGCA	1	0.000262829		TCGGGT/ACCCGA	1	0.000373366		CTCAT/ATGAG	1	0.000433721		CTCACTC/GAGTGAG	1	0.00030532		GGAGGCA/TGCCTCC	1	0.000229559		AAACT/AGTTT	1	0.000232035		AGTCCCA/TGGGACT	1	0.000243873
445	AGCATAC/GTATGCT	1	0.000262829		TGTATATATA/TATATATACA	1	0.000373366		CCGCAC/GTGCGG	1	0.000433721		AAAACC/GGTTTT	1	0.00030532		CGCCT/AGGCG	1	0.000229559		TCGGAA/TTCCGA	1	0.000232035		GTTCA/TGAAC	1	0.000243873
446	GACGAG/CTCGTC	1	0.000262829		CCTTTC/GAAAGG	1	0.000373366		ATAATG/CATTAT	1	0.000433721		GTAA/TTAC	1	0.00030532		CACCAA/TTGGTG	1	0.000229559		CAACCAA/TTGGTTG	1	0.000232035		TATTTCA/TGAAATA	1	0.000243873
447	GAGGAC/GTCCTC	1	0.000262829		ATGGTG/CACCAT	1	0.000373366		CCCAA/TTGGG	1	0.000433721		ACGAT/ATCGT	1	0.00030532		TATTAAAGG/CCTTTAATA	1	0.000229559		GGGTAG/CTACCC	1	0.000232035		GATTA/TAATC	1	0.000243873
448	AGAAGGA/TCCTTCT	1	0.000262829		AAAAAC/GTTTTT	1	0.000373366		TGTGCT/AGCACA	1	0.000433721		ATGG/CCAT	1	0.00030532		CTCGT/ACGAG	1	0.000229559		TCCTCG/CGAGGA	1	0.000232035		AATAG/CTATT	1	0.000243873
449	CACCACTAC/GTAGTGGTG	1	0.000262829		TAGTACAA/TTGTACTA	1	0.000373366		TACCAA/TTGGTA	1	0.000433721		AAGT/ACTT	1	0.00030532		TTACCC/GGGTAA	1	0.000229559		ATCAAGG/CCTTGAT	1	0.000232035		TAGG/CCTA	1	0.000243873
450	CGTT/AACG	1	0.000262829		TTGTTGA/TCAACAA	1	0.000373366		GCTTG/CAAGC	1	0.000433721		AAAGG/CCTTT	1	0.00030532		ACAGTA/TACTGT	1	0.000229559		GGAGGCA/TGCCTCC	1	0.000232035		GGTCATC/GATGACC	1	0.000243873
451	TGTGGG/CCCACA	1	0.000262829		AAATC/GATTT	1	0.000373366		TAGAAT/ATTCTA	1	0.000433721		AGTGCG/CGCACT	1	0.00030532		CAAAAT/ATTTTG	1	0.000229559		GATGGC/GCCATC	1	0.000232035		GAGCTC/GAGCTC	1	0.000243873
452	GATGGT/ACCATC	1	0.000262829		TCTTTC/GAAAGA	1	0.000373366		GGCGAG/CTCGCC	1	0.000433721		GCCCCG/CGGGGC	1	0.00030532		GCTACC/GGTAGC	1	0.000229559		CCTA/TAGG	1	0.000232035		GAAGAAG/CTTCTTC	1	0.000243873
453	GGCTTT/AAAGCC	1	0.000262829		CCGCCT/AGGCGG	1	0.000373366		TTGC/GCAA	1	0.000433721		CAAATT/AATTTG	1	0.00030532		GGGGTG/CACCCC	1	0.000229559		TCCCTT/AAGGGA	1	0.000232035		TGCATT/AATGCA	1	0.000243873
454	GCCTTTG/CAAAGGC	1	0.000262829		AAAAGC/GCTTTT	1	0.000373366		AATACT/AGTATT	1	0.000433721		GGGAAG/CTTCCC	1	0.00030532		AGCACA/TGTGCT	1	0.000229559		ACATT/AATGT	1	0.000232035		CCCTA/TAGGG	1	0.000243873
455	GGCTGA/TCAGCC	1	0.000262829		CATGA/TCATG	1	0.000373366		CTTCAT/ATGAAG	1	0.000433721		TTACTTC/GAAGTAA	1	0.00030532		CAGCAA/TTGCTG	1	0.000229559		CTCTCA/TGAGAG	1	0.000232035		CTGTTA/TAACAG	1	0.000243873
456	CAACAACAG/CTGTTGTTG	1	0.000262829		AAGAGAG/CTCTCTT	1	0.000373366		TGTAGG/CCTACA	1	0.000433721		TTATATT/AATATAA	1	0.00030532		TACAG/CTGTA	1	0.000229559		TTCCC/GGGAA	1	0.000232035		TCCAAC/GTTGGA	1	0.000243873
457	CTGCTGCTA/TAGCAGCAG	1	0.000262829		TCTTCTTCC/GGAAGAAGA	1	0.000373366		ATATAC/GTATAT	1	0.000433721		TGACGA/TCGTCA	1	0.00030532		CCTCTG/CAGAGG	1	0.000229559		AAAAAGG/CCTTTTT	1	0.000232035		GCAG/CTGC	1	0.000243873
458	TTAATT/AATTAA	1	0.000262829		AAGTTGG/CCAACTT	1	0.000373366		GTTCGG/CCGAAC	1	0.000433721		GGAGCT/AGCTCC	1	0.00030532		TCCTTTTG/CAAAAGGA	1	0.000229559		TATTAAAGG/CCTTTAATA	1	0.000232035		TTGGAG/CTCCAA	1	0.000243873
459	ATATACATAT/ATATGTATAT	1	0.000262829		TCGGG/CCCGA	1	0.000373366		GCCGTA/TACGGC	1	0.000433721		TGCGGA/TCCGCA	1	0.00030532		TGTTGCTGT/ACAGCAACA	1	0.000229559		TTACCC/GGGTAA	1	0.000232035		CGGTC/GACCG	1	0.000243873
460	GTAG/CTAC	1	0.000262829		AAACCCG/CGGGTTT	1	0.000373366		GAACTC/GAGTTC	1	0.000433721		CGAGAA/TTCTCG	1	0.00030532		TGGTTA/TAACCA	1	0.000229559		ACAGTA/TACTGT	1	0.000232035		TGTGGG/CCCACA	1	0.000243873
461	TATTTTTT/AAAAAATA	1	0.000262829		CAGGCT/AGCCTG	1	0.000373366		TTTTGC/GCAAAA	1	0.000433721		ATTTTTG/CAAAAAT	1	0.00030532		ATAATC/GATTAT	1	0.000229559		CAAAAT/ATTTTG	1	0.000232035		GTTCG/CGAAC	1	0.000243873
462	CTTTG/CAAAG	1	0.000262829		TTGGAA/TTCCAA	1	0.000373366		TGAGGA/TCCTCA	1	0.000433721		CACAAA/TTTGTG	1	0.00030532		CCGCAT/ATGCGG	1	0.000229559		GCTACC/GGTAGC	1	0.000232035		GAGCTT/AAGCTC	1	0.000243873
463	GAAGGAA/TTCCTTC	1	0.000262829		AAATG/CATTT	1	0.000373366		TTGGGC/GCCCAA	1	0.000433721		CAGC/GCTG	1	0.00030532		TATCTATATC/GATATAGATA	1	0.000229559		TCTAA/TTAGA	1	0.000232035		TAGCTG/CAGCTA	1	0.000243873
464	TTCGCCT/AGGCGAA	1	0.000262829		AGAATGAG/CTCATTCT	1	0.000373366		TCCCTTC/GAAGGGA	1	0.000433721		TTCTCTT/AAGAGAA	1	0.00030532		CTCTAT/ATAGAG	1	0.000229559		CAGCAA/TTGCTG	1	0.000232035		GCGCGGAT/ATCCGCGC	1	0.000243873
465	ATTTGA/TCAAAT	1	0.000262829		TTAAT/ATTAA	1	0.000373366		CTTAG/CTAAG	1	0.000433721		CAAGAGG/CCTCTTG	1	0.00030532		TCAAT/ATTGA	1	0.000229559		TCAAAA/TTTTGA	1	0.000232035		AGGTGC/GCACCT	1	0.000243873
466	CTTCC/GGAAG	1	0.000262829		ACCTCG/CGAGGT	1	0.000373366		TTGTTGA/TCAACAA	1	0.000433721		GTTATA/TATAAC	1	0.00030532		AACAACAAT/ATTGTTGTT	1	0.000229559		TACAG/CTGTA	1	0.000232035		AGATAG/CTATCT	1	0.000243873
467	GGGAGG/CCTCCC	1	0.000262829		AGAGAGA/TCTCTCT	1	0.000373366		ACATAT/ATATGT	1	0.000433721		CAAGTT/AACTTG	1	0.00030532		AATAG/CTATT	1	0.000229559		GCCCAA/TTGGGC	1	0.000232035		TAGCAA/TTGCTA	1	0.000243873
468	AGGAGAAGG/CCTTCTCCT	1	0.000262829		AATCAAC/GTTGATT	1	0.000373366		CCTCCTG/CAGGAGG	1	0.000433721		GGACC/GGTCC	1	0.00030532		ACCACTACC/GGTAGTGGT	1	0.000229559		CCGCAT/ATGCGG	1	0.000232035		TGGG/CCCA	1	0.000243873
469	ACGAAG/CTTCGT	1	0.000262829		TTTTTTA/TAAAAAA	1	0.000373366		AAGATT/AATCTT	1	0.000433721		GCAAAGG/CCTTTGC	1	0.00030532		TACCTC/GAGGTA	1	0.000229559		AGTCCCA/TGGGACT	1	0.000232035		ATATACATAT/ATATGTATAT	1	0.000243873
470	AGATT/AATCT	1	0.000262829		AAAAAGAG/CTCTTTTT	1	0.000373366		ACTTC/GAAGT	1	0.000433721		TCCG/CGGA	1	0.00030532		GGTCATC/GATGACC	1	0.000229559		TATTTCA/TGAAATA	1	0.000232035		AGCTA/TAGCT	1	0.000243873
471	GACCCT/AGGGTC	1	0.000262829		CCAT/ATGG	1	0.000373366		TGCT/AGCA	1	0.000433721		ATAATAG/CTATTAT	1	0.00030532		TCCA/TGGA	1	0.000229559		GGGTGG/CCACCC	1	0.000232035		TTTAGTA/TACTAAA	1	0.000243873
472	CCCCAAA/TTTGGGG	1	0.000262829		CAAACT/AGTTTG	1	0.000373366		CTCCTG/CAGGAG	1	0.000433721		TTCCT/AGGAA	1	0.00030532		ATATAGAT/ATCTATAT	1	0.000229559		AGAGAAG/CTTCTCT	1	0.000232035		GATGATG/CATCATC	1	0.000243873
473	CCAGGC/GCCTGG	1	0.000262829		ATTCGG/CCGAAT	1	0.000373366		CAGA/TCTG	1	0.000433721		AGCAAA/TTTGCT	1	0.00030532		TATAGT/ACTATA	1	0.000229559		AACAACAAT/ATTGTTGTT	1	0.000232035		ATTTGA/TCAAAT	1	0.000243873
474	CCCAG/CTGGG	1	0.000262829		GATTGT/ACAATC	1	0.000373366		ATTTTA/TAAAAT	1	0.000433721		ACAAAAA/TTTTTGT	1	0.00030532		TGCATT/AATGCA	1	0.000229559		GATTA/TAATC	1	0.000232035		CTGTCG/CGACAG	1	0.000243873
475	TTTTTTC/GAAAAAA	1	0.000262829		GCAAC/GTTGC	1	0.000373366		TATGGG/CCCATA	1	0.000433721		AAAAGT/ACTTTT	1	0.00030532		TACCTACA/TGTAGGTA	1	0.000229559		TACCTC/GAGGTA	1	0.000232035		CCTCA/TGAGG	1	0.000243873
476	CCATTCT/AGAATGG	1	0.000262829		CATACC/GGTATG	1	0.000373366		CCCTG/CAGGG	1	0.000433721		ATCC/GGAT	1	0.00030532		CCCTA/TAGGG	1	0.000229559		GGTCATC/GATGACC	1	0.000232035		TCCTAT/ATAGGA	1	0.000243873
477	TATATAG/CTATATA	1	0.000262829		ATATTTA/TAAATAT	1	0.000373366		AAATG/CATTT	1	0.000433721		TAGGGT/ACCCTA	1	0.00030532		CCAGCAG/CTGCTGG	1	0.000229559		TCCA/TGGA	1	0.000232035		GTGGTT/AACCAC	1	0.000243873
478	TCCTCGC/GCGAGGA	1	0.000262829		CGTAC/GTACG	1	0.000373366		GAAAAGA/TCTTTTC	1	0.000433721		AATACT/AGTATT	1	0.00030532		GAGGAC/GTCCTC	1	0.000229559		GAAAGAA/TTCTTTC	1	0.000232035		AGTTTG/CAAACT	1	0.000243873
479	CATTGTG/CACAATG	1	0.000262829		TCGCAG/CTGCGA	1	0.000373366		TGTTGGT/ACCAACA	1	0.000433721		TTGG/CCAA	1	0.00030532		GCAG/CTGC	1	0.000229559		ATATAGAT/ATCTATAT	1	0.000232035		TACACA/TGTGTA	1	0.000243873
480	GAATCC/GGATTC	1	0.000262829		ACAGGGG/CCCCTGT	1	0.000373366		TTAAT/ATTAA	1	0.000433721		TGAGGA/TCCTCA	1	0.00030532		AAAGGGA/TCCCTTT	1	0.000229559		TGCCA/TGGCA	1	0.000232035		AAAACC/GGTTTT	1	0.000243873
481	ATACTG/CAGTAT	1	0.000262829		CCCTCA/TGAGGG	1	0.000373366		TCCTGCT/AGCAGGA	1	0.000433721		AATTACT/AGTAATT	1	0.00030532		TTGGAG/CTCCAA	1	0.000229559		GAAGAAG/CTTCTTC	1	0.000232035		ACGAT/ATCGT	1	0.000243873
482	TAATAC/GTATTA	1	0.000262829		TATTTCG/CGAAATA	1	0.000373366		CGCGGA/TCCGCG	1	0.000433721		ATCTAC/GTAGAT	1	0.00030532		CGGTC/GACCG	1	0.000229559		TGCATT/AATGCA	1	0.000232035		CAAGAG/CTCTTG	1	0.000243873
483	TTGTTC/GAACAA	1	0.000262829		GTGGTAGTG/CACTACCAC	1	0.000373366		AGTGC/GCACT	1	0.000433721		TAAGCCC/GGGCTTA	1	0.00030532		GAGCTT/AAGCTC	1	0.000229559		CCCTA/TAGGG	1	0.000232035		AAAACA/TGTTTT	1	0.000243873
484	TTCTTG/CAAGAA	1	0.000262829		GACAT/ATGTC	1	0.000373366		GCCCC/GGGGC	1	0.000433721		TTCTCT/AGAGAA	1	0.00030532		CTCCTTCTT/AAGAAGGAG	1	0.000229559		CTGTTA/TAACAG	1	0.000232035		AGCAGTAGC/GCTACTGCT	1	0.000243873
485	TCCCTCT/AGAGGGA	1	0.000262829		CCAAAAC/GTTTTGG	1	0.000373366		GACAAC/GTTGTC	1	0.000433721		AAAAAC/GTTTTT	1	0.00030532		ATGCA/TGCAT	1	0.000229559		ACGCGG/CCGCGT	1	0.000232035		AGGTA/TACCT	1	0.000243873
486	CGACCA/TGGTCG	1	0.000262829		ACATACAC/GTGTATGT	1	0.000373366		TTTTTTG/CAAAAAA	1	0.000433721		ACATAT/ATATGT	1	0.00030532		TCCTTTT/AAAAGGA	1	0.000229559		TCCAAC/GTTGGA	1	0.000232035		ATTTTTTT/AAAAAAAT	1	0.000243873
487	CATGCA/TGCATG	1	0.000262829		CTCGG/CCGAG	1	0.000373366		TTTTTTA/TAAAAAA	1	0.000433721		CATCAA/TTGATG	1	0.00030532		CATAATT/AATTATG	1	0.000229559		GCAG/CTGC	1	0.000232035		GGAGGGAGAA/TTCTCCCTCC	1	0.000243873
488	TAAGGG/CCCTTA	1	0.000262829		GGAGA/TCTCC	1	0.000373366		GAGTGA/TCACTC	1	0.000433721		TTTAAT/ATTAAA	1	0.00030532		AAAGCA/TGCTTT	1	0.000229559		TTGGAG/CTCCAA	1	0.000232035		GAAAT/ATTTC	1	0.000243873
489	GAGAAA/TTTCTC	1	0.000262829		CTTAGGG/CCCTAAG	1	0.000373366		AATTC/GAATT	1	0.000433721		AATCC/GGATT	1	0.00030532		AGCTA/TAGCT	1	0.000229559		CGGTC/GACCG	1	0.000232035		TACCG/CGGTA	1	0.000243873
490	GTTGTA/TACAAC	1	0.000262829		CGGGA/TCCCG	1	0.000373366		TTGATT/AATCAA	1	0.000433721		AGGAAC/GTTCCT	1	0.00030532		TTAGGGC/GCCCTAA	1	0.000229559		CAGAAT/ATTCTG	1	0.000232035		AGGAGAAGA/TCTTCTCCT	1	0.000243873
491	CAAGTT/AACTTG	1	0.000262829		ATCATT/AATGAT	1	0.000373366		TCTTGCA/TGCAAGA	1	0.000433721		CCTGA/TCAGG	1	0.00030532		TTGCTA/TAGCAA	1	0.000229559		CTCCTTCTT/AAGAAGGAG	1	0.000232035		AAGAAGAA/TTCTTCTT	1	0.000243873
492	TCCT/AGGA	1	0.000262829		AGAGAAC/GTTCTCT	1	0.000373366		CACTCA/TGAGTG	1	0.000433721		CATATAG/CTATATG	1	0.00030532		GATGATG/CATCATC	1	0.000229559		CATAATT/AATTATG	1	0.000232035		AGTAGAA/TTCTACT	1	0.000243873
493	CACGCG/CGCGTG	1	0.000262829		AACAAT/ATTGTT	1	0.000373366		CAAAG/CTTTG	1	0.000433721		TCGAGG/CCTCGA	1	0.00030532		CTGTCG/CGACAG	1	0.000229559		CTGCTGCTA/TAGCAGCAG	1	0.000232035		GGGAAG/CTTCCC	1	0.000243873
494	TATGA/TCATA	1	0.000262829		AAGAAAA/TTTTCTT	1	0.000373366		GCAGTA/TACTGC	1	0.000433721		GCAGAG/CTCTGC	1	0.00030532		CCTCA/TGAGG	1	0.000229559		ATATACATAT/ATATGTATAT	1	0.000232035		GAATCC/GGATTC	1	0.000243873
495	CGCA/TGCG	1	0.000262829		CATCTC/GAGATG	1	0.000373366		GAAAATCA/TGATTTTC	1	0.000433721		CCAATC/GATTGG	1	0.00030532		CATTT/AAATG	1	0.000229559		AGCTA/TAGCT	1	0.000232035		ATAAG/CTTAT	1	0.000243873
496	TATTATTAC/GTAATAATA	1	0.000262829		AACTGAT/ATCAGTT	1	0.000373366		CGCCCCG/CGGGGCG	1	0.000433721		CATTA/TAATG	1	0.00030532		CAGAAC/GTTCTG	1	0.000229559		TTTAGTA/TACTAAA	1	0.000232035		TCTTTCC/GGAAAGA	1	0.000243873
497	CGGGTC/GACCCG	1	0.000262829		ATGAAA/TTTCAT	1	0.000373366		AAAGGG/CCCTTT	1	0.000433721		ACATCCC/GGGATGT	1	0.00030532		AGTTTG/CAAACT	1	0.000229559		TTGCTA/TAGCAA	1	0.000232035		TTCTGG/CCAGAA	1	0.000243873
498	CGATTT/AAATCG	1	0.000262829		ATTCGC/GCGAAT	1	0.000373366		GTTGATT/AATCAAC	1	0.000433721		AGTGC/GCACT	1	0.00030532		TATAAA/TTTATA	1	0.000229559		TCACAA/TTGTGA	1	0.000232035		TAATAC/GTATTA	1	0.000243873
499	CACATACA/TGTATGTG	1	0.000262829		CAACTC/GAGTTG	1	0.000373366		TCTTGC/GCAAGA	1	0.000433721		GCCCC/GGGGC	1	0.00030532		AAAACC/GGTTTT	1	0.000229559		CTTTG/CAAAG	1	0.000232035		TTCTTG/CAAGAA	1	0.000243873
500	TCTCTCT/AGAGAGA	1	0.000262829		TCACCTT/AAGGTGA	1	0.000373366		CTTTTAT/ATAAAAG	1	0.000433721		GAGTGA/TCACTC	1	0.00030532		CCGGG/CCCGG	1	0.000229559		ATTTGA/TCAAAT	1	0.000232035		CCAAAG/CTTTGG	1	0.000243873
501	CTGCCGC/GCGGCAG	1	0.000262829		TAGTGTG/CACACTA	1	0.000373366		AAAAAAG/CTTTTTT	1	0.000433721		TGCGTG/CACGCA	1	0.00030532		CGTGTG/CACACG	1	0.000229559		AGATT/AATCT	1	0.000232035		AAAAATCGA/TCGATTTTT	1	0.000243873
502	GGAACC/GGTTCC	1	0.000262829		CAGCAT/ATGCTG	1	0.000373366		TTCTCA/TGAGAA	1	0.000433721		GCTTCA/TGAAGC	1	0.00030532		ATGG/CCAT	1	0.000229559		CCTCA/TGAGG	1	0.000232035		AAAGGAG/CTCCTTT	1	0.000243873
503	TTCCT/AGGAA	1	0.000262829		TCATTCTC/GAGAATGA	1	0.000373366		GCAGTAGCA/TGCTACTGC	1	0.000433721		TCCATC/GATGGA	1	0.00030532		AGCAGTAGC/GCTACTGCT	1	0.000229559		TACTGCTAC/GTAGCAGTA	1	0.000232035		ATCTTGA/TCAAGAT	1	0.000243873
504	AAAAGT/ACTTTT	1	0.000262829		ATGATAT/ATATCAT	1	0.000373366		AAAAC/GTTTT	1	0.000433721		CCGCCA/TGGCGG	1	0.00030532		AGGTA/TACCT	1	0.000229559		CACGAG/CTCGTG	1	0.000232035		GTGGAGA/TCTCCAC	1	0.000243873
505	CGGCGA/TCGCCG	1	0.000262829		TTTGTT/AACAAA	1	0.000373366		TTTCAA/TTGAAA	1	0.000433721		GCCCTC/GAGGGC	1	0.00030532		ATTTTTTT/AAAAAAAT	1	0.000229559		GATATT/AATATC	1	0.000232035		GACGGA/TCCGTC	1	0.000243873
506	TAGGGT/ACCCTA	1	0.000262829		AAGCC/GGCTT	1	0.000373366		ATATCA/TGATAT	1	0.000433721		GCAGGA/TCCTGC	1	0.00030532		GAAAT/ATTTC	1	0.000229559		ATGG/CCAT	1	0.000232035		TCTTA/TAAGA	1	0.000243873
507	CAGTTC/GAACTG	1	0.000262829		GTTACA/TGTAAC	1	0.000373366		TTCTAA/TTAGAA	1	0.000433721		TTCTA/TAGAA	1	0.00030532		AGCTATC/GATAGCT	1	0.000229559		TATATAG/CTATATA	1	0.000232035		TGCA/TGCA	1	0.000243873
508	ATATTTG/CAAATAT	1	0.000262829		TCGTCA/TGACGA	1	0.000373366		CCCTC/GAGGG	1	0.000433721		CCACCT/AGGTGG	1	0.00030532		CAAATT/AATTTG	1	0.000229559		AGGTA/TACCT	1	0.000232035		TTGTTATTA/TAATAACAA	1	0.000243873
509	TTGG/CCAA	1	0.000262829		AAATCAA/TTGATTT	1	0.000373366		ATACACA/TGTGTAT	1	0.000433721		CACTCG/CGAGTG	1	0.00030532		CACCAG/CTGGTG	1	0.000229559		ATTTTTTT/AAAAAAAT	1	0.000232035		CACAAA/TTTGTG	1	0.000243873
510	ACAGCACCA/TGGTGCTGT	1	0.000262829		CGGTGG/CCACCG	1	0.000373366		GCCCTC/GAGGGC	1	0.000433721		GGTGGC/GCCACC	1	0.00030532		TGACCG/CGGTCA	1	0.000229559		CGTAGC/GCTACG	1	0.000232035		AAAACGT/ACGTTTT	1	0.000243873
511	TTTTGC/GCAAAA	1	0.000262829		TCCTTC/GAAGGA	1	0.000373366		TGTTA/TAACA	1	0.000433721		AAGAATC/GATTCTT	1	0.00030532		GGGAAG/CTTCCC	1	0.000229559		GAAAT/ATTTC	1	0.000232035		CTCTCC/GGAGAG	1	0.000243873
512	TAAGCCC/GGGCTTA	1	0.000262829		GGGGA/TCCCC	1	0.000373366		TCAATAG/CTATTGA	1	0.000433721		GATGAC/GTCATC	1	0.00030532		TCTTTCC/GGAAAGA	1	0.000229559		AAGAAGAA/TTCTTCTT	1	0.000232035		TTCTCTT/AAGAGAA	1	0.000243873
513	TTGACC/GGTCAA	1	0.000262829		AAGGAGA/TCTCCTT	1	0.000373366		GGTGCG/CGCACC	1	0.000433721		TCCC/GGGA	1	0.00030532		TTCTGG/CCAGAA	1	0.000229559		AGTAGAA/TTCTACT	1	0.000232035		CAAAATATCA/TGATATTTTG	1	0.000243873
514	TCAAA/TTTGA	1	0.000262829		GTAGCAGTA/TACTGCTAC	1	0.000373366		AAGGGTT/AACCCTT	1	0.000433721		TTATG/CATAA	1	0.00030532		TAATAC/GTATTA	1	0.000229559		CGACAG/CTGTCG	1	0.000232035		CAAGTT/AACTTG	1	0.000243873
515	GCTTGC/GCAAGC	1	0.000262829		ATCACT/AGTGAT	1	0.000373366		CTATC/GATAG	1	0.000433721		TCGGC/GCCGA	1	0.00030532		TGACGA/TCGTCA	1	0.000229559		AGCTATC/GATAGCT	1	0.000232035		GTGTAT/ATACAC	1	0.000243873
516	GGAAAT/ATTTCC	1	0.000262829		CTTTC/GAAAG	1	0.000373366		CACTCG/CGAGTG	1	0.000433721		GGTC/GACC	1	0.00030532		AAAGGAG/CTCCTTT	1	0.000229559		TGACCG/CGGTCA	1	0.000232035		GATGCG/CGCATC	1	0.000243873
517	AGCCGG/CCGGCT	1	0.000262829		ACTACCACT/AGTGGTAGT	1	0.000373366		ATCAG/CTGAT	1	0.000433721		TTTAGG/CCTAAA	1	0.00030532		ATCTTGA/TCAAGAT	1	0.000229559		GGGAAG/CTTCCC	1	0.000232035		CGGCTC/GAGCCG	1	0.000243873
518	TCGGG/CCCGA	1	0.000262829		AGGAG/CTCCT	1	0.000373366		GGCAGA/TCTGCC	1	0.000433721		ACTACCACT/AGTGGTAGT	1	0.00030532		GACGGA/TCCGTC	1	0.000229559		GACTG/CAGTC	1	0.000232035		TAGTTAT/ATAACTA	1	0.000243873
519	ACAG/CTGT	1	0.000262829		CTCTCTC/GAGAGAG	1	0.000373366		TGTATA/TATACA	1	0.000433721		ATCCAA/TTGGAT	1	0.00030532		TCTTA/TAAGA	1	0.000229559		ATAAG/CTTAT	1	0.000232035		ATAATAG/CTATTAT	1	0.000243873
520	TACAC/GTGTA	1	0.000262829		ATCG/CGAT	1	0.000373366		AAGAATC/GATTCTT	1	0.000433721		TCTGCA/TGCAGA	1	0.00030532		TTGTTATTA/TAATAACAA	1	0.000229559		GACGGA/TCCGTC	1	0.000232035		CGGGAA/TTCCCG	1	0.000243873
521	ATTTG/CAAAT	1	0.000262829		TCCAAT/ATTGGA	1	0.000373366		AAGCC/GGCTT	1	0.000433721		TTATCAG/CTGATAA	1	0.00030532		CACAAA/TTTGTG	1	0.000229559		TCTTA/TAAGA	1	0.000232035		ACTT/AAGT	1	0.000243873
522	AAATG/CATTT	1	0.000262829		GATAACT/AGTTATC	1	0.000373366		GGGTT/AACCC	1	0.000433721		GGCTAC/GTAGCC	1	0.00030532		AAAACGT/ACGTTTT	1	0.000229559		TTGTTATTA/TAATAACAA	1	0.000232035		AAAGCT/AGCTTT	1	0.000243873
523	AACATTA/TAATGTT	1	0.000262829		TCATTC/GAATGA	1	0.000373366		AGAACA/TGTTCT	1	0.000433721		CGGTCC/GGACCG	1	0.00030532		ACACACG/CGTGTGT	1	0.000229559		CACAAA/TTTGTG	1	0.000232035		TTGC/GCAA	1	0.000243873
524	TGTTAT/ATAACA	1	0.000262829		CAAAGC/GCTTTG	1	0.000373366		GATG/CATC	1	0.000433721		GGGTTTG/CAAACCC	1	0.00030532		GTGTAT/ATACAC	1	0.000229559		AAAACGT/ACGTTTT	1	0.000232035		CAAGCAA/TTGCTTG	1	0.000243873
525	ATATCCG/CGGATAT	1	0.000262829		CTTTCTC/GAGAAAG	1	0.000373366		TGGTTTT/AAAACCA	1	0.000433721		TTTAGC/GCTAAA	1	0.00030532		GTGG/CCAC	1	0.000229559		CAAAATATCA/TGATATTTTG	1	0.000232035		AATGAG/CTCATT	1	0.000243873
526	AGCCGAC/GTCGGCT	1	0.000262829		AAGGT/ACCTT	1	0.000373366		TCAGCC/GGCTGA	1	0.000433721		GATAT/ATATC	1	0.00030532		AGAGAGGA/TCCTCTCT	1	0.000229559		GTGTAT/ATACAC	1	0.000232035		TTTTGTTG/CAACAAAA	1	0.000243873
527	CTTCTTCTC/GAGAAGAAG	1	0.000262829		GAGTGTT/AACACTC	1	0.000373366		TTCTGA/TCAGAA	1	0.000433721		CCTCT/AGAGG	1	0.00030532		GATGCG/CGCATC	1	0.000229559		GATGCG/CGCATC	1	0.000232035		TTGGGC/GCCCAA	1	0.000243873
528	GTAATA/TATTAC	1	0.000262829		GTTGGT/ACCAAC	1	0.000373366		AAAAATT/AATTTTT	1	0.000433721		AACATC/GATGTT	1	0.00030532		ATATATAC/GTATATAT	1	0.000229559		GTTCGA/TCGAAC	1	0.000232035		TCGGGT/ACCCGA	1	0.000243873
529	CTACTGCTG/CAGCAGTAG	1	0.000262829		GAAGCCA/TGGCTTC	1	0.000373366		TCATCG/CGATGA	1	0.000433721		GAACC/GGTTC	1	0.00030532		CTCCGC/GCGGAG	1	0.000229559		AAATTTG/CAAATTT	1	0.000232035		CCTTTC/GAAAGG	1	0.000243873
530	GGTG/CACC	1	0.000262829		AATATT/AATATT	1	0.000373366		ATTATTT/AAATAAT	1	0.000433721		CAGACC/GGTCTG	1	0.00030532		AAATTTG/CAAATTT	1	0.000229559		TTGTAT/ATACAA	1	0.000232035		AACCC/GGGTT	1	0.000243873
531	TGAAGAA/TTCTTCA	1	0.000262829		CATATAT/ATATATG	1	0.000373366		GAAGGAT/ATCCTTC	1	0.000433721		GGCTTG/CAAGCC	1	0.00030532		CCGACG/CGTCGG	1	0.000229559		GGCCA/TGGCC	1	0.000232035		TGCACC/GGTGCA	1	0.000243873
532	TCTCAA/TTGAGA	1	0.000262829		CCCTAC/GTAGGG	1	0.000373366		GGGTTT/AAACCC	1	0.000433721		ATGAA/TTCAT	1	0.00030532		TTGTAT/ATACAA	1	0.000229559		TAGTTAT/ATAACTA	1	0.000232035		CTGCTGG/CCAGCAG	1	0.000243873
533	TATTTCG/CGAAATA	1	0.000262829		CTGAGC/GCTCAG	1	0.000373366		GCCA/TGGC	1	0.000433721		GGCGGA/TCCGCC	1	0.00030532		AGGAT/ATCCT	1	0.000229559		CTTGG/CCAAG	1	0.000232035		TTCCCAA/TTGGGAA	1	0.000243873
534	CTTGTGC/GCACAAG	1	0.000262829		CGCGAAGCGA/TCGCTTCGCG	1	0.000373366		CTGCTC/GAGCAG	1	0.000433721		GTGGGT/ACCCAC	1	0.00030532		TAGTTAT/ATAACTA	1	0.000229559		AAAATAAT/ATTATTTT	1	0.000232035		TCAAA/TTTGA	1	0.000243873
535	TTCTCA/TGAGAA	1	0.000262829		AAGAACC/GGTTCTT	1	0.000373366		ACAGA/TCTGT	1	0.000433721		TCTTCTC/GAGAAGA	1	0.00030532		ATAATG/CATTAT	1	0.000229559		TCTCTCT/AGAGAGA	1	0.000232035		TAAAAAAA/TTTTTTTA	1	0.000243873
536	TCCCAC/GTGGGA	1	0.000262829		GGACAG/CTGTCC	1	0.000373366		ATCCAA/TTGGAT	1	0.000433721		GTTTAG/CTAAAC	1	0.00030532		ATAATAG/CTATTAT	1	0.000229559		TTGGGA/TCCCAA	1	0.000232035		CATGA/TCATG	1	0.000243873
537	ACATACAC/GTGTATGT	1	0.000262829		ATGTATGC/GCATACAT	1	0.000373366		CGAAC/GTTCG	1	0.000433721		ATAAC/GTTAT	1	0.00030532		CGGGAA/TTCCCG	1	0.000229559		ATACCGAA/TTCGGTAT	1	0.000232035		TACACAC/GTGTGTA	1	0.000243873
538	CTCGG/CCGAG	1	0.000262829		GGAGCC/GGCTCC	1	0.000373366		AACCGTA/TACGGTT	1	0.000433721		GTGGTGGTA/TACCACCAC	1	0.00030532		TCTCTCT/AGAGAGA	1	0.000229559		AATACT/AGTATT	1	0.000232035		AGCCGG/CCGGCT	1	0.000243873
539	CATTC/GAATG	1	0.000262829		TATGG/CCATA	1	0.000373366		TTATCAG/CTGATAA	1	0.000433721		TATTAA/TTAATA	1	0.00030532		AGCAAA/TTTGCT	1	0.000229559		ACATAGT/ACTATGT	1	0.000232035		TGGTGC/GCACCA	1	0.000243873
540	ATAGATAT/ATATCTAT	1	0.000262829		ACGAC/GTCGT	1	0.000373366		ATGTGA/TCACAT	1	0.000433721		GTGCC/GGCAC	1	0.00030532		ACAAAC/GTTTGT	1	0.000229559		TTTGA/TCAAA	1	0.000232035		ACCTGA/TCAGGT	1	0.000243873
541	CCACCC/GGGTGG	1	0.000262829		AGTA/TACT	1	0.000373366		CGGTCC/GGACCG	1	0.000433721		CCTCGC/GCGAGG	1	0.00030532		AAAGCT/AGCTTT	1	0.000229559		TTCGG/CCGAA	1	0.000232035		TATGGG/CCCATA	1	0.000243873
542	TATATGTA/TACATATA	1	0.000262829		AATCT/AGATT	1	0.000373366		ATGTCT/AGACAT	1	0.000433721		GGCGG/CCGCC	1	0.00030532		TTGC/GCAA	1	0.000229559		TTTTGTTG/CAACAAAA	1	0.000232035		TGGAGA/TCTCCA	1	0.000243873
543	TAGTGA/TCACTA	1	0.000262829		GTGGGT/ACCCAC	1	0.000373366		AGGTGG/CCACCT	1	0.000433721		AGGTAGT/ACTACCT	1	0.00030532		CGTTCG/CGAACG	1	0.000229559		ATAGTG/CACTAT	1	0.000232035		CCGAAT/ATTCGG	1	0.000243873
544	CTCTAAT/ATTAGAG	1	0.000262829		ATTTTG/CAAAAT	1	0.000373366		GGCGC/GCGCC	1	0.000433721		CATCT/AGATG	1	0.00030532		CAAGCAA/TTGCTTG	1	0.000229559		CCTTTC/GAAAGG	1	0.000232035		ATTTG/CAAAT	1	0.000243873
545	TTTCAT/ATGAAA	1	0.000262829		CCAAGT/ACTTGG	1	0.000373366		TTGTATG/CATACAA	1	0.000433721		TTTGGTT/AACCAAA	1	0.00030532		TTGGGA/TCCCAA	1	0.000229559		GTTCGC/GCGAAC	1	0.000232035		CATTA/TAATG	1	0.000243873
546	GTAGGG/CCCTAC	1	0.000262829		TCTTCTC/GAGAAGA	1	0.000373366		AACGAG/CTCGTT	1	0.000433721		TTCATG/CATGAA	1	0.00030532		AATACT/AGTATT	1	0.000229559		CTGCTGG/CCAGCAG	1	0.000232035		GGTTTA/TAAACC	1	0.000243873
547	GGCGA/TCGCC	1	0.000262829		TCTCT/AGAGA	1	0.000373366		CTATCC/GGATAG	1	0.000433721		CTCTCG/CGAGAG	1	0.00030532		AATGAG/CTCATT	1	0.000229559		TTCCCAA/TTGGGAA	1	0.000232035		AGAGAGA/TCTCTCT	1	0.000243873
548	ACCTCA/TGAGGT	1	0.000262829		GGGTTTTG/CAAAACCC	1	0.000373366		CCACGCG/CGCGTGG	1	0.000433721		TCGAGC/GCTCGA	1	0.00030532		GAACTC/GAGTTC	1	0.000229559		AACAAAA/TTTTGTT	1	0.000232035		GAGTGA/TCACTC	1	0.000243873
549	TGTTA/TAACA	1	0.000262829		ACCACCACT/AGTGGTGGT	1	0.000373366		CCTCT/AGAGG	1	0.000433721		ATGATA/TATCAT	1	0.00030532		TTTTGC/GCAAAA	1	0.000229559		TGGTGC/GCACCA	1	0.000232035		GATTGT/ACAATC	1	0.000243873
550	AACATA/TATGTT	1	0.000262829		ATTCTC/GAGAAT	1	0.000373366		AAAGT/ACTTT	1	0.000433721		GGTAGTA/TACTACC	1	0.00030532		TTTTGTTG/CAACAAAA	1	0.000229559		ATTTTA/TAAAAT	1	0.000232035		ATATTTA/TAAATAT	1	0.000243873
551	ACTTTA/TAAAGT	1	0.000262829		TCTTCAA/TTGAAGA	1	0.000373366		CCAACG/CGTTGG	1	0.000433721		CCATC/GATGG	1	0.00030532		TTGGGC/GCCCAA	1	0.000229559		TGGAGA/TCTCCA	1	0.000232035		TCGCAG/CTGCGA	1	0.000243873
552	GTATATA/TATATAC	1	0.000262829		TAGCAT/ATGCTA	1	0.000373366		AGAAGC/GCTTCT	1	0.000433721		ACTGAA/TTCAGT	1	0.00030532		ATAGTG/CACTAT	1	0.000229559		CATTA/TAATG	1	0.000232035		ACAATG/CATTGT	1	0.000243873
553	GATTCA/TGAATC	1	0.000262829		TCCAG/CTGGA	1	0.000373366		TGCTGG/CCAGCA	1	0.000433721		ATAAAAT/ATTTTAT	1	0.00030532		TGCACC/GGTGCA	1	0.000229559		CTTTAG/CTAAAG	1	0.000232035		TACTATA/TATAGTA	1	0.000243873
554	GTGGAA/TTCCAC	1	0.000262829		GTTGCT/AGCAAC	1	0.000373366		GCCTTTT/AAAAGGC	1	0.000433721		GGGAGA/TCTCCC	1	0.00030532		AAAAAC/GTTTTT	1	0.000229559		GGTTTA/TAAACC	1	0.000232035		CTGGTT/AACCAG	1	0.000243873
555	TCATCT/AGATGA	1	0.000262829		GTTTAG/CTAAAC	1	0.000373366		TTGTGT/ACACAA	1	0.000433721		TGAGAGA/TCTCTCA	1	0.00030532		CGTGTA/TACACG	1	0.000229559		CAACAACGA/TCGTTGTTG	1	0.000232035		ATATCA/TGATAT	1	0.000243873
556	GTGCGC/GCGCAC	1	0.000262829		TGGCAAA/TTTGCCA	1	0.000373366		GGAGCC/GGCTCC	1	0.000433721		ATAACA/TGTTAT	1	0.00030532		TAAAAAAA/TTTTTTTA	1	0.000229559		TTTTTTG/CAAAAAA	1	0.000232035		TTCTAA/TTAGAA	1	0.000243873
557	AAGCG/CGCTT	1	0.000262829		AAAGAAA/TTTCTTT	1	0.000373366		TCCCCAG/CTGGGGA	1	0.000433721		GCTCAA/TTGAGC	1	0.00030532		CATGA/TCATG	1	0.000229559		ACCGGC/GCCGGT	1	0.000232035		TGCTCC/GGAGCA	1	0.000243873
558	CACTCG/CGAGTG	1	0.000262829		GGGGGA/TCCCCC	1	0.000373366		TTTTGT/ACAAAA	1	0.000433721		CGAACG/CGTTCG	1	0.00030532		AGCCGG/CCGGCT	1	0.000229559		GATTGT/ACAATC	1	0.000232035		GCAGTAGTA/TACTACTGC	1	0.000243873
559	GGTGATGAT/ATCATCACC	1	0.000262829		ATTAGA/TCTAAT	1	0.000373366		CCATAA/TTATGG	1	0.000433721		GGCCCC/GGGGCC	1	0.00030532		TGGTGC/GCACCA	1	0.000229559		TCGCAG/CTGCGA	1	0.000232035		GTCCAA/TTGGAC	1	0.000243873
560	CAGCAT/ATGCTG	1	0.000262829		CTTTAA/TTAAAG	1	0.000373366		GTTCT/AGAAC	1	0.000433721		CAGCCA/TGGCTG	1	0.00030532		ATTTTA/TAAAAT	1	0.000229559		ACAATG/CATTGT	1	0.000232035		TAAAAT/ATTTTA	1	0.000243873
561	CTACCT/AGGTAG	1	0.000262829		TCTGGT/ACCAGA	1	0.000373366		GCGAAC/GTTCGC	1	0.000433721		ACTCGA/TCGAGT	1	0.00030532		TGGAGA/TCTCCA	1	0.000229559		TATTTCG/CGAAATA	1	0.000232035		GGCGA/TCGCC	1	0.000243873
562	CAGCAACAG/CTGTTGCTG	1	0.000262829		TAGAAG/CTTCTA	1	0.000373366		GGAGGC/GCCTCC	1	0.000433721		ACCTCC/GGAGGT	1	0.00030532		GGTTAG/CTAACC	1	0.000229559		GTGGTAGTG/CACTACCAC	1	0.000232035		GTACGTAG/CTACGTAC	1	0.000243873
563	ATTATAG/CTATAAT	1	0.000262829		GCACTAG/CTAGTGC	1	0.000373366		ATGTTT/AAACAT	1	0.000433721		CCCCTT/AAGGGG	1	0.00030532		CAACAACGA/TCGTTGTTG	1	0.000229559		ATTATG/CATAAT	1	0.000232035		AACTGAT/ATCAGTT	1	0.000243873
564	TTAGAT/ATCTAA	1	0.000262829		TCAC/GTGA	1	0.000373366		CCACC/GGTGG	1	0.000433721		TTCAACTT/AAGTTGAA	1	0.00030532		TTTTTTCT/AGAAAAAA	1	0.000229559		GCCACA/TGTGGC	1	0.000232035		TGCCG/CGGCA	1	0.000243873
565	CGAG/CTCG	1	0.000262829		ATTCCCC/GGGGAAT	1	0.000373366		AGTTGT/ACAACT	1	0.000433721		CGAGGA/TCCTCG	1	0.00030532		GGGTCAC/GTGACCC	1	0.000229559		CTGGTT/AACCAG	1	0.000232035		TAATCAA/TTGATTA	1	0.000243873
566	AACAGC/GCTGTT	1	0.000262829		CGGCAG/CTGCCG	1	0.000373366		GCGGG/CCCGC	1	0.000433721		GCAGTC/GACTGC	1	0.00030532		GAGTGA/TCACTC	1	0.000229559		CTCGG/CCGAG	1	0.000232035		CACTCG/CGAGTG	1	0.000243873
567	TCGGC/GCCGA	1	0.000262829		GATAGA/TCTATC	1	0.000373366		TAAAC/GTTTA	1	0.000433721		GCTGAG/CTCAGC	1	0.00030532		ACGCGA/TCGCGT	1	0.000229559		ATATCA/TGATAT	1	0.000232035		GGTGGC/GCCACC	1	0.000243873
568	TTAAAAAA/TTTTTTAA	1	0.000262829		ATTATA/TATAAT	1	0.000373366		CGTTGC/GCAACG	1	0.000433721		CATTTC/GAAATG	1	0.00030532		GGTG/CACC	1	0.000229559		CCCTC/GAGGG	1	0.000232035		CACTCGC/GCGAGTG	1	0.000243873
569	CCGTCA/TGACGG	1	0.000262829		TCGA/TCGA	1	0.000373366		TCTGGT/ACCAGA	1	0.000433721		AACCCTA/TAGGGTT	1	0.00030532		GATTGT/ACAATC	1	0.000229559		TTTCAT/ATGAAA	1	0.000232035		GTATAG/CTATAC	1	0.000243873
570	CTATCC/GGATAG	1	0.000262829		AACTAT/ATAGTT	1	0.000373366		TCAC/GTGA	1	0.000433721		TTTTTG/CAAAAA	1	0.00030532		AGGGGT/ACCCCT	1	0.000229559		GGCGA/TCGCC	1	0.000232035		GATGAC/GTCATC	1	0.000243873
571	GATAT/ATATC	1	0.000262829		CACCC/GGGTG	1	0.000373366		CCTCGA/TCGAGG	1	0.000433721		TTTTTTTC/GAAAAAAA	1	0.00030532		ACAATG/CATTGT	1	0.000229559		GGTTTT/AAAACC	1	0.000232035		TTCTGC/GCAGAA	1	0.000243873
572	TTTTTAT/ATAAAAA	1	0.000262829		TGTATATA/TATATACA	1	0.000373366		TCGACT/AGTCGA	1	0.000433721		ATACG/CGTAT	1	0.00030532		TACTATA/TATAGTA	1	0.000229559		GAGGCG/CGCCTC	1	0.000232035		ACTAGC/GCTAGT	1	0.000243873
573	CTTCA/TGAAG	1	0.000262829		ATAGTACA/TGTACTAT	1	0.000373366		ACGACA/TGTCGT	1	0.000433721		AACAT/ATGTT	1	0.00030532		GCCACA/TGTGGC	1	0.000229559		CCACCT/AGGTGG	1	0.000232035		TCAGCC/GGCTGA	1	0.000243873
574	CACAAT/ATTGTG	1	0.000262829		AAAGGA/TCCTTT	1	0.000373366		AAACCT/AGGTTT	1	0.000433721		CTAATTT/AAATTAG	1	0.00030532		CTGGTT/AACCAG	1	0.000229559		TAGTGTG/CACACTA	1	0.000232035		AGGAGT/ACTCCT	1	0.000243873
575	CGGGC/GCCCG	1	0.000262829		TACCCA/TGGGTA	1	0.000373366		CCCACT/AGTGGG	1	0.000433721		GGCTA/TAGCC	1	0.00030532		ATATCA/TGATAT	1	0.000229559		CACTCGC/GCGAGTG	1	0.000232035		ACTACTACC/GGTAGTAGT	1	0.000243873
576	GAATGAT/ATCATTC	1	0.000262829		TCTAGG/CCTAGA	1	0.000373366		CAATAG/CTATTG	1	0.000433721		CTTTTG/CAAAAG	1	0.00030532		TGGTGT/ACACCA	1	0.000229559		TTCCCG/CGGGAA	1	0.000232035		ACAGAG/CTCTGT	1	0.000243873
577	CAATGC/GCATTG	1	0.000262829		CGGAGA/TCTCCG	1	0.000373366		TGTATATA/TATATACA	1	0.000433721		AAAAATAA/TTATTTTT	1	0.00030532		TTCTAA/TTAGAA	1	0.000229559		AAGAATC/GATTCTT	1	0.000232035		GAAATAC/GTATTTC	1	0.000243873
578	AAAAAAAC/GTTTTTTT	1	0.000262829		CTTA/TAAG	1	0.000373366		AGCT/AGCT	1	0.000433721		TTTTGA/TCAAAA	1	0.00030532		AAATATT/AATATTT	1	0.000229559		TTCTGC/GCAGAA	1	0.000232035		CTGCTC/GAGCAG	1	0.000243873
579	TCAATATG/CATATTGA	1	0.000262829		GGTTCG/CGAACC	1	0.000373366		TGTTGA/TCAACA	1	0.000433721		GAGCAA/TTGCTC	1	0.00030532		TGTTA/TAACA	1	0.000229559		ACTAGC/GCTAGT	1	0.000232035		ATCCAA/TTGGAT	1	0.000243873
580	TGTTGG/CCAACA	1	0.000262829		TTTGTA/TACAAA	1	0.000373366		GAGGAT/ATCCTC	1	0.000433721		CGCCAT/ATGGCG	1	0.00030532		GTATATA/TATATAC	1	0.000229559		AGCCTC/GAGGCT	1	0.000232035		CTCGTG/CACGAG	1	0.000243873
581	ATGTATGC/GCATACAT	1	0.000262829		TTTCC/GGAAA	1	0.000373366		TATCTAT/ATAGATA	1	0.000433721		GTCGAA/TTCGAC	1	0.00030532		GAGGCG/CGCCTC	1	0.000229559		ACTACTACC/GGTAGTAGT	1	0.000232035		TCATTC/GAATGA	1	0.000243873
582	GAAAAGG/CCTTTTC	1	0.000262829		GTGTGC/GCACAC	1	0.000373366		CTTA/TAAG	1	0.000433721		TTGGC/GCCAA	1	0.00030532		TAATCAA/TTGATTA	1	0.000229559		GAGGC/GCCTC	1	0.000232035		AGAAG/CTTCT	1	0.000243873
583	GGAGCC/GGCTCC	1	0.000262829		GTTGGA/TCCAAC	1	0.000373366		CAACTT/AAGTTG	1	0.000433721		CGCGAT/ATCGCG	1	0.00030532		TAGTGTG/CACACTA	1	0.000229559		TTTAGG/CCTAAA	1	0.000232035		TGGCGG/CCGCCA	1	0.000243873
584	TTTGGT/ACCAAA	1	0.000262829		ATGAAG/CTTCAT	1	0.000373366		CCTTCC/GGAAGG	1	0.000433721		CTTGA/TCAAG	1	0.00030532		ACACAA/TTGTGT	1	0.000229559		TCATTC/GAATGA	1	0.000232035		GCCCA/TGGGC	1	0.000243873
585	TTATTC/GAATAA	1	0.000262829		TTTTAAG/CTTAAAA	1	0.000373366		GGTTCG/CGAACC	1	0.000433721		CTGCTACTA/TAGTAGCAG	1	0.00030532		GGTT/AACC	1	0.000229559		TGGCGG/CCGCCA	1	0.000232035		GAAGCCA/TGGCTTC	1	0.000243873
586	ATACATATAT/ATATATGTAT	1	0.000262829		TGGCA/TGCCA	1	0.000373366		ACTCAGC/GCTGAGT	1	0.000433721		TGGAGC/GCTCCA	1	0.00030532		CACTCGC/GCGAGTG	1	0.000229559		GCCCA/TGGGC	1	0.000232035		TTTTTAT/ATAAAAA	1	0.000243873
587	CCAAGT/ACTTGG	1	0.000262829		CTACTACTG/CAGTAGTAG	1	0.000373366		TTTGTA/TACAAA	1	0.000433721		ATCAC/GTGAT	1	0.00030532		AAGAATC/GATTCTT	1	0.000229559		AACTA/TAGTT	1	0.000232035		AACATC/GATGTT	1	0.000243873
588	TCTTCTC/GAGAAGA	1	0.000262829		GTAAGG/CCTTAC	1	0.000373366		GAGTGCT/AGCACTC	1	0.000433721		AGTCGT/ACGACT	1	0.00030532		TTTCCTT/AAGGAAA	1	0.000229559		TTTATTT/AAATAAA	1	0.000232035		ATGTATGC/GCATACAT	1	0.000243873
589	CCCATG/CATGGG	1	0.000262829		TAATAT/ATATTA	1	0.000373366		TGATAA/TTATCA	1	0.000433721		ATTCA/TGAAT	1	0.00030532		AGCAGA/TCTGCT	1	0.000229559		ATACATATAT/ATATATGTAT	1	0.000232035		TTGTGT/ACACAA	1	0.000243873
590	GTGAAC/GTTCAC	1	0.000262829		TCCTA/TAGGA	1	0.000373366		AAATTA/TAATTT	1	0.000433721		ACATGC/GCATGT	1	0.00030532		AGTAGCAGT/ACTGCTACT	1	0.000229559		TTTGGAT/ATCCAAA	1	0.000232035		CCATAA/TTATGG	1	0.000243873
591	ACACACAT/ATGTGTGT	1	0.000262829		CCCCG/CGGGG	1	0.000373366		ACCGC/GCGGT	1	0.000433721		AACACC/GGTGTT	1	0.00030532		ACTAGC/GCTAGT	1	0.000229559		AGTTGT/ACAACT	1	0.000232035		CCAG/CTGG	1	0.000243873
592	TCTGC/GCAGA	1	0.000262829		TTTTAA/TTAAAA	1	0.000373366		TTTTATG/CATAAAA	1	0.000433721		GTTGTGGTT/AACCACAAC	1	0.00030532		GAGGC/GCCTC	1	0.000229559		AAGTA/TACTT	1	0.000232035		ATACATATAT/ATATATGTAT	1	0.000243873
593	TTTCTTT/AAAGAAA	1	0.000262829		TATGTATGTA/TACATACATA	1	0.000373366		AGGCTC/GAGCCT	1	0.000433721		ACAAC/GTTGT	1	0.00030532		GAAATAC/GTATTTC	1	0.000229559		GTGAG/CTCAC	1	0.000232035		CCACC/GGTGG	1	0.000243873
594	TGCTGT/ACAGCA	1	0.000262829		CTTATC/GATAAG	1	0.000373366		GCGGAA/TTCCGC	1	0.000433721		GACCCC/GGGGTC	1	0.00030532		CTCGTG/CACGAG	1	0.000229559		AGAATA/TATTCT	1	0.000232035		TTTGGAT/ATCCAAA	1	0.000243873
595	GAGTGT/ACACTC	1	0.000262829		AGCACC/GGTGCT	1	0.000373366		CCGAGGA/TCCTCGG	1	0.000433721		TTTATA/TATAAA	1	0.00030532		TCATTC/GAATGA	1	0.000229559		AGAGGT/ACCTCT	1	0.000232035		TGGGTA/TACCCA	1	0.000243873
596	GTGGTGGTA/TACCACCAC	1	0.000262829		TCATT/AATGA	1	0.000373366		TTAGCAT/ATGCTAA	1	0.000433721		CCCGTC/GACGGG	1	0.00030532		TGGCGG/CCGCCA	1	0.000229559		GAGGAAGAA/TTCTTCCTC	1	0.000232035		CTACCACTA/TAGTGGTAG	1	0.000243873
597	AAGCCG/CGGCTT	1	0.000262829		CCTTTCT/AGAAAGG	1	0.000373366		GAGGGAG/CTCCCTC	1	0.000433721		CTGGAG/CTCCAG	1	0.00030532		GAGTGTT/AACACTC	1	0.000229559		TATATATACA/TGTATATATA	1	0.000232035		AGTTGT/ACAACT	1	0.000243873
598	GCACCT/AGGTGC	1	0.000262829		TTTTTGC/GCAAAAA	1	0.000373366		AACAGA/TCTGTT	1	0.000433721		AAATGG/CCATTT	1	0.00030532		CCTCT/AGAGG	1	0.000229559		AAACCT/AGGTTT	1	0.000232035		TTTCTTT/AAAGAAA	1	0.000243873
599	ACCCTAG/CTAGGGT	1	0.000262829		TATATATGTA/TACATATATA	1	0.000373366		AATGCA/TGCATT	1	0.000433721		CATAAT/ATTATG	1	0.00030532		ACTGCG/CGCAGT	1	0.000229559		CACCC/GGGTG	1	0.000232035		ACGCAC/GTGCGT	1	0.000243873
600	AGAGGT/ACCTCT	1	0.000262829		AGGAAA/TTTCCT	1	0.000373366		GTGTT/AACAC	1	0.000433721		ACACG/CGTGT	1	0.00030532		GGCTTG/CAAGCC	1	0.000229559		CCACT/AGTGG	1	0.000232035		AAGTA/TACTT	1	0.000243873
601	GAGGAAGAA/TTCTTCCTC	1	0.000262829		ACAAAT/ATTTGT	1	0.000373366		AAAGAG/CTCTTT	1	0.000433721		AGCCG/CGGCT	1	0.00030532		GTATATATAT/ATATATATAC	1	0.000229559		TTCATG/CATGAA	1	0.000232035		GTGAG/CTCAC	1	0.000243873
602	AAGAAC/GTTCTT	1	0.000262829		TGTC/GACA	1	0.000373366		ATAAATA/TATTTAT	1	0.000433721		TACCT/AGGTA	1	0.00030532		TATGG/CCATA	1	0.000229559		CCTCAT/ATGAGG	1	0.000232035		CCTCGC/GCGAGG	1	0.000243873
603	CAAAC/GTTTG	1	0.000262829		CTTCTCCTC/GAGGAGAAG	1	0.000373366		GCTCAA/TTGAGC	1	0.000433721		CCGCTG/CAGCGG	1	0.00030532		GGCGGA/TCCGCC	1	0.000229559		TTGCTTG/CAAGCAA	1	0.000232035		TAGTATAC/GTATACTA	1	0.000243873
604	CTTTCT/AGAAAG	1	0.000262829		AAGTTCA/TGAACTT	1	0.000373366		ACTAG/CTAGT	1	0.000433721		GTCGTAGTA/TACTACGAC	1	0.00030532		AAACCCC/GGGGTTT	1	0.000229559		CAACTT/AAGTTG	1	0.000232035		GCGAG/CTCGC	1	0.000243873
605	ACGACA/TGTCGT	1	0.000262829		CCCCTT/AAGGGG	1	0.000373366		TGGGTG/CACCCA	1	0.000433721		TGTGCA/TGCACA	1	0.00030532		CCATAA/TTATGG	1	0.000229559		TGCTACTAC/GTAGTAGCA	1	0.000232035		TCGA/TCGA	1	0.000243873
606	TCGA/TCGA	1	0.000262829		TCAGGG/CCCTGA	1	0.000373366		CCAGCC/GGCTGG	1	0.000433721		GAAGGG/CCCTTC	1	0.00030532		CCAG/CTGG	1	0.000229559		GGAGAAGAA/TTCTTCTCC	1	0.000232035		AAACCT/AGGTTT	1	0.000243873
607	AGCTG/CAGCT	1	0.000262829		TATTTTT/AAAAATA	1	0.000373366		TGTTGC/GCAACA	1	0.000433721		GAAGCAT/ATGCTTC	1	0.00030532		GCGAAC/GTTCGC	1	0.000229559		CCATC/GATGG	1	0.000232035		CACCTTC/GAAGGTG	1	0.000243873
608	ATGACG/CGTCAT	1	0.000262829		GTATC/GATAC	1	0.000373366		TCGCCC/GGGCGA	1	0.000433721		GTGC/GCAC	1	0.00030532		ATACATATAT/ATATATGTAT	1	0.000229559		CCTG/CAGG	1	0.000232035		ACACGAC/GTCGTGT	1	0.000243873
609	CTTA/TAAG	1	0.000262829		GTGAT/ATCAC	1	0.000373366		AAGTTCA/TGAACTT	1	0.000433721		ACTAAT/ATTAGT	1	0.00030532		TTTGGAT/ATCCAAA	1	0.000229559		AATTAC/GTAATT	1	0.000232035		CTGCTT/AAGCAG	1	0.000243873
610	AGGACG/CGTCCT	1	0.000262829		ACCAGC/GCTGGT	1	0.000373366		TGAACCC/GGGTTCA	1	0.000433721		TGTTTG/CAAACA	1	0.00030532		CTACCACTA/TAGTGGTAG	1	0.000229559		CATGAT/ATCATG	1	0.000232035		TTCATG/CATGAA	1	0.000243873
611	GGAGAAGAA/TTCTTCTCC	1	0.000262829		AATACTA/TAGTATT	1	0.000373366		TACT/AGTA	1	0.000433721		GATCCG/CGGATC	1	0.00030532		AGTTGT/ACAACT	1	0.000229559		TACGG/CCGTA	1	0.000232035		CCTCAT/ATGAGG	1	0.000243873
612	GTTTTC/GAAAAC	1	0.000262829		CCTAAAC/GTTTAGG	1	0.000373366		ACAAG/CTTGT	1	0.000433721		CCCTAA/TTAGGG	1	0.00030532		TGCTGT/ACAGCA	1	0.000229559		TGGCTT/AAGCCA	1	0.000232035		TATGCC/GGCATA	1	0.000243873
613	CCATC/GATGG	1	0.000262829		GTGATG/CATCAC	1	0.000373366		GTGGG/CCCAC	1	0.000433721		AAGAAAAG/CTTTTCTT	1	0.00030532		AAGTA/TACTT	1	0.000229559		GCTCAA/TTGAGC	1	0.000232035		TGCTACTAC/GTAGTAGCA	1	0.000243873
614	CCTG/CAGG	1	0.000262829		CGATGA/TCATCG	1	0.000373366		GCTCTT/AAGAGC	1	0.000433721		TGAGAAG/CTTCTCA	1	0.00030532		GTGAG/CTCAC	1	0.000229559		TGTTGC/GCAACA	1	0.000232035		CCTG/CAGG	1	0.000243873
615	TAATAT/ATATTA	1	0.000262829		AACACA/TGTGTT	1	0.000373366		CAGCTC/GAGCTG	1	0.000433721		GAGTGAT/ATCACTC	1	0.00030532		TGAAT/ATTCA	1	0.000229559		GGCATAT/ATATGCC	1	0.000232035		TGGCA/TGCCA	1	0.000243873
616	GAAGAGAA/TTCTCTTC	1	0.000262829		AATAATA/TATTATT	1	0.000373366		CATGCC/GGCATG	1	0.000433721		AACCG/CGGTT	1	0.00030532		AAAGAAA/TTTCTTT	1	0.000229559		ATGTTA/TAACAT	1	0.000232035		CATGAT/ATCATG	1	0.000243873
617	TCGGA/TCCGA	1	0.000262829		GTAGGT/ACCTAC	1	0.000373366		CGGTA/TACCG	1	0.000433721		AGTAAT/ATTACT	1	0.00030532		GCGAG/CTCGC	1	0.000229559		AATTAT/ATAATT	1	0.000232035		TAATAT/ATATTA	1	0.000243873
618	GCTTTT/AAAAGC	1	0.000262829		TCTTCCT/AGGAAGA	1	0.000373366		CCGAAAC/GTTTCGG	1	0.000433721		GATGGGA/TCCCATC	1	0.00030532		TATATATACA/TGTATATATA	1	0.000229559		GCTCTT/AAGAGC	1	0.000232035		GGTAG/CTACC	1	0.000243873
619	TTTGTTG/CAACAAA	1	0.000262829		CCGAAAC/GTTTCGG	1	0.000373366		CCTCGG/CCGAGG	1	0.000433721		TTCTTTC/GAAAGAA	1	0.00030532		TCGA/TCGA	1	0.000229559		TCTTCTTC/GAAGAAGA	1	0.000232035		TGGCTT/AAGCCA	1	0.000243873
620	GCCAAA/TTTGGC	1	0.000262829		CTCTCCT/AGGAGAG	1	0.000373366		CAGTGC/GCACTG	1	0.000433721		AATTGAT/ATCAATT	1	0.00030532		TTCATG/CATGAA	1	0.000229559		TTTTGAT/ATCAAAA	1	0.000232035		GTGTT/AACAC	1	0.000243873
621	CAGCCA/TGGCTG	1	0.000262829		AACAT/ATGTT	1	0.000373366		TAATCC/GGATTA	1	0.000433721		AACAA/TTGTT	1	0.00030532		CCTCAT/ATGAGG	1	0.000229559		GTAGGT/ACCTAC	1	0.000232035		GAAAAT/ATTTTC	1	0.000243873
622	GAGGAAG/CTTCCTC	1	0.000262829		ACTATT/AATAGT	1	0.000373366		TTGCT/AGCAA	1	0.000433721		TCATAT/ATATGA	1	0.00030532		TATGCC/GGCATA	1	0.000229559		CATTTC/GAAATG	1	0.000232035		TGATAGC/GCTATCA	1	0.000243873
623	ACTTCACA/TGTGAAGT	1	0.000262829		CTATT/AATAG	1	0.000373366		TGGGA/TCCCA	1	0.000433721		TCAGCT/AGCTGA	1	0.00030532		CTTA/TAAG	1	0.000229559		TAATTT/AAATTA	1	0.000232035		TGTTGC/GCAACA	1	0.000243873
624	TGACAAT/ATTGTCA	1	0.000262829		GAGGGA/TCCCTC	1	0.000373366		AAGTGCT/AGCACTT	1	0.000433721		GCAAAG/CTTTGC	1	0.00030532		GGCGAA/TTCGCC	1	0.000229559		TTGATG/CATCAA	1	0.000232035		CCGGCC/GGCCGG	1	0.000243873
625	GGGGAG/CTCCCC	1	0.000262829		TTCTTCTCC/GGAGAAGAA	1	0.000373366		CCTTGAT/ATCAAGG	1	0.000433721		TGGTG/CACCA	1	0.00030532		TGCTACTAC/GTAGTAGCA	1	0.000229559		TTCTCAA/TTGAGAA	1	0.000232035		TATTTTT/AAAAATA	1	0.000243873
626	CCTAAAC/GTTTAGG	1	0.000262829		TTTTGA/TCAAAA	1	0.000373366		ACCCTAA/TTAGGGT	1	0.000433721		TGTTG/CAACA	1	0.00030532		TGATAA/TTATCA	1	0.000229559		ATTTTTA/TAAAAAT	1	0.000232035		GGCATAT/ATATGCC	1	0.000243873
627	ACAACAACG/CGTTGTTGT	1	0.000262829		TTTGAT/ATCAAA	1	0.000373366		GACG/CGTC	1	0.000433721		GAGTTG/CAACTC	1	0.00030532		CCATC/GATGG	1	0.000229559		ATCTGGTCA/TGACCAGAT	1	0.000232035		ATGTTA/TAACAT	1	0.000243873
628	CCACAA/TTGTGG	1	0.000262829		CCTCCA/TGGAGG	1	0.000373366		TTCCCT/AGGGAA	1	0.000433721		GATTT/AAATC	1	0.00030532		CCAGCCG/CGGCTGG	1	0.000229559		CCTACT/AGTAGG	1	0.000232035		GTGGG/CCCAC	1	0.000243873
629	TCTATCTC/GAGATAGA	1	0.000262829		TTAACA/TGTTAA	1	0.000373366		CCGGGG/CCCCGG	1	0.000433721		ATCTTC/GAAGAT	1	0.00030532		TGGCA/TGCCA	1	0.000229559		AATTT/AAATT	1	0.000232035		CCCTAAG/CTTAGGG	1	0.000243873
630	GGACGA/TCGTCC	1	0.000262829		TATGTAC/GTACATA	1	0.000373366		TGCCGAG/CTCGGCA	1	0.000433721		GGTCGA/TCGACC	1	0.00030532		GCCACTACT/AGTAGTGGC	1	0.000229559		GGACGA/TCGTCC	1	0.000232035		CACTGAG/CTCAGTG	1	0.000243873
631	TTTTGA/TCAAAA	1	0.000262829		CATC/GATG	1	0.000373366		TCTCTT/AAGAGA	1	0.000433721		TTCGA/TCGAA	1	0.00030532		CAACCC/GGGTTG	1	0.000229559		TTGTG/CACAA	1	0.000232035		TCTTCTTC/GAAGAAGA	1	0.000243873
632	TTTGGTA/TACCAAA	1	0.000262829		AGGAA/TTCCT	1	0.000373366		GCGTTC/GAACGC	1	0.000433721		CGAAGA/TCTTCG	1	0.00030532		CATGAT/ATCATG	1	0.000229559		TTCGGG/CCCGAA	1	0.000232035		GAGTG/CACTC	1	0.000243873
633	TTAATA/TATTAA	1	0.000262829		total_above	total_above	total_above		CCATTT/AAATGG	1	0.000433721		GGGGTGT/ACACCCC	1	0.00030532		CCCCG/CGGGG	1	0.000229559		CCTCAG/CTGAGG	1	0.000232035		GTAGGT/ACCTAC	1	0.000243873
634	GGCGAC/GTCGCC	1	0.000262829		631	267834	100		GCGGC/GCCGC	1	0.000433721		GTCGTA/TACGAC	1	0.00030532		TGGCTT/AAGCCA	1	0.000229559		CTCTGG/CCAGAG	1	0.000232035		CATTTC/GAAATG	1	0.000243873
635	AATGAA/TTCATT	1	0.000262829						TGCC/GGCA	1	0.000433721		GTGAGT/ACTCAC	1	0.00030532		GTGTT/AACAC	1	0.000229559		GAGAGGA/TCCTCTC	1	0.000232035		CCGA/TCGG	1	0.000243873
636	CGGCAGG/CCTGCCG	1	0.000262829						GAGTGCC/GGCACTC	1	0.000433721		TCTCTTC/GAAGAGA	1	0.00030532		GCTCAA/TTGAGC	1	0.000229559		AATAAG/CTTATT	1	0.000232035		ATTTTTA/TAAAAAT	1	0.000243873
637	AAGAGCAA/TTGCTCTT	1	0.000262829						AGCCAG/CTGGCT	1	0.000433721		GGGTAC/GTACCC	1	0.00030532		GAAAAT/ATTTTC	1	0.000229559		GCAGGT/ACCTGC	1	0.000232035		CTCTCCT/AGGAGAG	1	0.000243873
638	GATAGT/ACTATC	1	0.000262829						AAAACCCT/AGGGTTTT	1	0.000433721		AAACCCA/TGGGTTT	1	0.00030532		CCTTTCT/AGAAAGG	1	0.000229559		TACTAA/TTAGTA	1	0.000232035		ATCTGGTCA/TGACCAGAT	1	0.000243873
639	AGTAGCAGC/GCTGCTACT	1	0.000262829						AATAAG/CTTATT	1	0.000433721		ACCGT/ACGGT	1	0.00030532		AAATAG/CTATTT	1	0.000229559		CTGCTACTA/TAGTAGCAG	1	0.000232035		GAGAAT/ATTCTC	1	0.000243873
640	CTTTGCG/CGCAAAG	1	0.000262829						CTGCTA/TAGCAG	1	0.000433721		ATAACTG/CAGTTAT	1	0.00030532		AGGAAA/TTTCCT	1	0.000229559		CTACTAC/GTAGTAG	1	0.000232035		TCACTCC/GGAGTGA	1	0.000243873
641	CGTTA/TAACG	1	0.000262829						total_above	total_above	total_above		GCCATC/GATGGC	1	0.00030532		AATCTC/GAGATT	1	0.000229559		TGGAGC/GCTCCA	1	0.000232035		AATCCC/GGGATT	1	0.000243873
642	TCGGT/ACCGA	1	0.000262829						639	230563	100		GAATA/TATTC	1	0.00030532		CTTCTCCTC/GAGGAGAAG	1	0.000229559		CGTG/CACG	1	0.000232035		AATTT/AAATT	1	0.000243873
643	AACTTCA/TGAAGTT	1	0.000262829										TGAGTG/CACTCA	1	0.00030532		CCGGCC/GGCCGG	1	0.000229559		TCGGAT/ATCCGA	1	0.000232035		TTGTG/CACAA	1	0.000243873
644	GGGTTTT/AAAACCC	1	0.000262829										ACCCA/TGGGT	1	0.00030532		TATTTTT/AAAAATA	1	0.000229559		CCCACA/TGTGGG	1	0.000232035		CCTCCA/TGGAGG	1	0.000243873
645	GTGAGG/CCTCAC	1	0.000262829										GCCAAT/ATTGGC	1	0.00030532		GTATC/GATAC	1	0.000229559		TGAGGAG/CTCCTCA	1	0.000232035		TTAATA/TATTAA	1	0.000243873
646	CTAATC/GATTAG	1	0.000262829										CACAGC/GCTGTG	1	0.00030532		ATGTTA/TAACAT	1	0.000229559		TTGAAAA/TTTTCAA	1	0.000232035		AATAAG/CTTATT	1	0.000243873
647	GGGTTC/GAACCC	1	0.000262829										CTCCGG/CCGGAG	1	0.00030532		GCTCTT/AAGAGC	1	0.000229559		TGTCA/TGACA	1	0.000232035		TATGTAC/GTACATA	1	0.000243873
648	GAAAGG/CCTTTC	1	0.000262829										GATC/GATC	1	0.00030532		CCCTAAG/CTTAGGG	1	0.000229559		GACT/AGTC	1	0.000232035		ATGATT/AATCAT	1	0.000243873
649	AGTAGTAGC/GCTACTACT	1	0.000262829										CAACC/GGTTG	1	0.00030532		AATACTA/TAGTATT	1	0.000229559		GGGGTA/TACCCC	1	0.000232035		CCACG/CGTGG	1	0.000243873
650	CATGGA/TCCATG	1	0.000262829										ATCTATA/TATAGAT	1	0.00030532		CACTGAG/CTCAGTG	1	0.000229559		CATAT/ATATG	1	0.000232035		ACGGTC/GACCGT	1	0.000243873
651	GGCAGG/CCTGCC	1	0.000262829										GGATC/GATCC	1	0.00030532		TCTTCTTC/GAAGAAGA	1	0.000229559		AGTAGTGGC/GCCACTACT	1	0.000232035		TCTCGCA/TGCGAGA	1	0.000243873
652	TAAACC/GGTTTA	1	0.000262829										TCGGAC/GTCCGA	1	0.00030532		GAGTG/CACTC	1	0.000229559		TGCAGT/ACTGCA	1	0.000232035		TTCCAA/TTGGAA	1	0.000243873
653	CAGCAACAA/TTGTTGCTG	1	0.000262829										AAGAGG/CCTCTT	1	0.00030532		TTTTGAT/ATCAAAA	1	0.000229559		TTATTTA/TAAATAA	1	0.000232035		GGCATG/CATGCC	1	0.000243873
654	TCTGCC/GGCAGA	1	0.000262829										TCTATATA/TATATAGA	1	0.00030532		AATAATA/TATTATT	1	0.000229559		GTATTG/CAATAC	1	0.000232035		TCGGAT/ATCCGA	1	0.000243873
655	CACTCC/GGAGTG	1	0.000262829										GTCTAGT/ACTAGAC	1	0.00030532		GTAGGT/ACCTAC	1	0.000229559		AGTAGTAGC/GCTACTACT	1	0.000232035		GACGAT/ATCGTC	1	0.000243873
656	AGCCG/CGGCT	1	0.000262829										ATGAT/ATCAT	1	0.00030532		CATTTC/GAAATG	1	0.000229559		ACCCAT/ATGGGT	1	0.000232035		TCTGAG/CTCAGA	1	0.000243873
657	TACTA/TAGTA	1	0.000262829										AATCAG/CTGATT	1	0.00030532		ATCCCT/AGGGAT	1	0.000229559		GAATAG/CTATTC	1	0.000232035		ATTCTTG/CAAGAAT	1	0.000243873
658	AATTCT/AGAATT	1	0.000262829										GGTA/TACC	1	0.00030532		CCGA/TCGG	1	0.000229559		AATTCT/AGAATT	1	0.000232035		TTGAAAA/TTTTCAA	1	0.000243873
659	CATAC/GTATG	1	0.000262829										AGCCGT/ACGGCT	1	0.00030532		ATTTTTA/TAAAAAT	1	0.000229559		TGTAAT/ATTACA	1	0.000232035		TTCTTA/TAAGAA	1	0.000243873
660	GAGATA/TATCTC	1	0.000262829										TAGC/GCTA	1	0.00030532		CTCTCCT/AGGAGAG	1	0.000229559		CATAC/GTATG	1	0.000232035		ACAAC/GTTGT	1	0.000243873
661	GAGGTG/CACCTC	1	0.000262829										TTTCTTTT/AAAAGAAA	1	0.00030532		ATCTGGTCA/TGACCAGAT	1	0.000229559		GGGGCC/GGCCCC	1	0.000232035		ACGTGTCAGG/CCTGACACGT	1	0.000243873
662	GAAGGG/CCCTTC	1	0.000262829										ACTATA/TATAGT	1	0.00030532		GAGAAT/ATTCTC	1	0.000229559		ATATCAT/ATGATAT	1	0.000232035		GTATTG/CAATAC	1	0.000243873
663	CATGAC/GTCATG	1	0.000262829										CGACTC/GAGTCG	1	0.00030532		CCAA/TTGG	1	0.000229559		TGGTTT/AAACCA	1	0.000232035		CACCCT/AGGGTG	1	0.000243873
664	GTGC/GCAC	1	0.000262829										CAGT/ACTG	1	0.00030532		ACTATT/AATAGT	1	0.000229559		AGGATT/AATCCT	1	0.000232035		TCGCAAGT/ACTTGCGA	1	0.000243873
665	CTCTTCA/TGAAGAG	1	0.000262829										AGACAGAT/ATCTGTCT	1	0.00030532		ATGTC/GACAT	1	0.000229559		TCCTT/AAGGA	1	0.000232035		TTATTTTTT/AAAAAATAA	1	0.000243873
666	GGGAG/CTCCC	1	0.000262829										ATGAGA/TCTCAT	1	0.00030532		TCAGGC/GCCTGA	1	0.000229559		GTGC/GCAC	1	0.000232035		TGTAAT/ATTACA	1	0.000243873
667	CAAC/GTTG	1	0.000262829										ATATTTT/AAAATAT	1	0.00030532		CTATATATA/TATATATAG	1	0.000229559		CAAGG/CCTTG	1	0.000232035		CTTCGT/ACGAAG	1	0.000243873
668	ACTGGCT/AGCCAGT	1	0.000262829										CTTTCC/GGAAAG	1	0.00030532		AGTAAC/GTTACT	1	0.000229559		TTGAGA/TCTCAA	1	0.000232035		CATAC/GTATG	1	0.000243873
669	TATATGTATG/CATACATATA	1	0.000262829										CCAAAA/TTTTGG	1	0.00030532		CCTACT/AGTAGG	1	0.000229559		ATTATC/GATAAT	1	0.000232035		ATATCAT/ATGATAT	1	0.000243873
670	TGCTGAG/CTCAGCA	1	0.000262829										TACGA/TCGTA	1	0.00030532		AATTT/AAATT	1	0.000229559		TTCGCG/CGCGAA	1	0.000232035		TGGTTT/AAACCA	1	0.000243873
671	CATACATG/CATGTATG	1	0.000262829										GTTCGG/CCGAAC	1	0.00030532		TTGTG/CACAA	1	0.000229559		TGCGGG/CCCGCA	1	0.000232035		AGGATT/AATCCT	1	0.000243873
672	CGATC/GATCG	1	0.000262829										TCAAGC/GCTTGA	1	0.00030532		TTCTTCTCC/GGAGAAGAA	1	0.000229559		GGGAG/CTCCC	1	0.000232035		ACTGCCACT/AGTGGCAGT	1	0.000243873
673	TAATGT/ACATTA	1	0.000262829										GAGAA/TTCTC	1	0.00030532		TTCGGG/CCCGAA	1	0.000229559		AAAATTC/GAATTTT	1	0.000232035		TCTAG/CTAGA	1	0.000243873
674	CCGCCTT/AAGGCGG	1	0.000262829										AAGAGAG/CTCTCTT	1	0.00030532		CCGCC/GGCGG	1	0.000229559		CCGGAG/CTCCGG	1	0.000232035		TGGCC/GGCCA	1	0.000243873
675	TATGTG/CACATA	1	0.000262829										TGGTTG/CAACCA	1	0.00030532		TTGGC/GCCAA	1	0.000229559		TTCG/CGAA	1	0.000232035		AGCCA/TGGCT	1	0.000243873
676	TGGGCG/CGCCCA	1	0.000262829										CTCCTG/CAGGAG	1	0.00030532		TATGTAC/GTACATA	1	0.000229559		TATTGAT/ATCAATA	1	0.000232035		TGCGGG/CCCGCA	1	0.000243873
677	TACATACC/GGTATGTA	1	0.000262829										ACTCTC/GAGAGT	1	0.00030532		GCAGGT/ACCTGC	1	0.000229559		GGCAC/GTGCC	1	0.000232035		AAAATTC/GAATTTT	1	0.000243873
678	GGGAAGG/CCTTCCC	1	0.000262829										ATTAGG/CCTAAT	1	0.00030532		TACTAA/TTAGTA	1	0.000229559		ATCCT/AGGAT	1	0.000232035		TTCG/CGAA	1	0.000243873
679	TTTTTGT/ACAAAAA	1	0.000262829										TTTTCTTC/GAAGAAAA	1	0.00030532		GTGTGA/TCACAC	1	0.000229559		CACTCGG/CCGAGTG	1	0.000232035		TATTGAT/ATCAATA	1	0.000243873
680	TTAAGAT/ATCTTAA	1	0.000262829										ATTCAA/TTGAAT	1	0.00030532		AGTAGCAGC/GCTGCTACT	1	0.000229559		AACTGT/ACAGTT	1	0.000232035		GGTTTTA/TAAAACC	1	0.000243873
681	TAGTATG/CATACTA	1	0.000262829										AAGAAT/ATTCTT	1	0.00030532		CTACTAC/GTAGTAG	1	0.000229559		CGTA/TACG	1	0.000232035		ATCCT/AGGAT	1	0.000243873
682	TCACCT/AGGTGA	1	0.000262829										GGTCAC/GTGACC	1	0.00030532		CGTG/CACG	1	0.000229559		ACCGA/TCGGT	1	0.000232035		TGAGGG/CCCTCA	1	0.000243873
683	CCGACGA/TCGTCGG	1	0.000262829										TTTTTTA/TAAAAAA	1	0.00030532		GGCATG/CATGCC	1	0.000229559		TGGGT/ACCCA	1	0.000232035		AACTGT/ACAGTT	1	0.000243873
684	GCTTGT/ACAAGC	1	0.000262829										TCAATA/TATTGA	1	0.00030532		CTACTGCTA/TAGCAGTAG	1	0.000229559		TAGTAT/ATACTA	1	0.000232035		TTCTTTC/GAAAGAA	1	0.000243873
685	AGATATG/CATATCT	1	0.000262829										GTTAGTAGTA/TACTACTAAC	1	0.00030532		ACACTTA/TAAGTGT	1	0.000229559		AAACCCTA/TAGGGTTT	1	0.000232035		TGGGT/ACCCA	1	0.000243873
686	AGTCCG/CGGACT	1	0.000262829										TTGATT/AATCAA	1	0.00030532		TCTGAG/CTCAGA	1	0.000229559		GCTCCT/AGGAGC	1	0.000232035		TACATACC/GGTATGTA	1	0.000243873
687	CGTCTT/AAGACG	1	0.000262829										TTTTCC/GGAAAA	1	0.00030532		TAGTAA/TTACTA	1	0.000229559		TCGTCT/AGACGA	1	0.000232035		GCTCCT/AGGAGC	1	0.000243873
688	TGAGTG/CACTCA	1	0.000262829										CCTAAG/CTTAGG	1	0.00030532		TTATC/GATAA	1	0.000229559		TTTAAAT/ATTTAAA	1	0.000232035		GTAATT/AATTAC	1	0.000243873
689	TGTTGTG/CACAACA	1	0.000262829										TCCCTA/TAGGGA	1	0.00030532		TGCCT/AGGCA	1	0.000229559		GCTATGA/TCATAGC	1	0.000232035		GGTTTAG/CTAAACC	1	0.000243873
690	ACCCA/TGGGT	1	0.000262829										CCCGG/CCGGG	1	0.00030532		TGAGGAG/CTCCTCA	1	0.000229559		AACCCG/CGGGTT	1	0.000232035		AGAAAAG/CTTTTCT	1	0.000243873
691	CCACCG/CGGTGG	1	0.000262829										TGTGCG/CGCACA	1	0.00030532		TTGAAAA/TTTTCAA	1	0.000229559		TTTAA/TTAAA	1	0.000232035		GCTATGA/TCATAGC	1	0.000243873
692	AGGAGGAGA/TCTCCTCCT	1	0.000262829										GAACAA/TTGTTC	1	0.00030532		GAGATG/CATCTC	1	0.000229559		ATCTATT/AATAGAT	1	0.000232035		AACCCT/AGGGTT	1	0.000243873
693	ACCCCT/AGGGGT	1	0.000262829										ATGTGTA/TACACAT	1	0.00030532		TTCTTTCAA/TTGAAAGAA	1	0.000229559		GCGTG/CACGC	1	0.000232035		GTAGTAGTG/CACTACTAC	1	0.000243873
694	ATATATATAC/GTATATATAT	1	0.000262829										ATCATT/AATGAT	1	0.00030532		AAAAATTAG/CTAATTTTT	1	0.000229559		CTTATA/TATAAG	1	0.000232035		GCGTG/CACGC	1	0.000243873
695	ATACCCT/AGGGTAT	1	0.000262829										TCCCCT/AGGGGA	1	0.00030532		TTATTTA/TAAATAA	1	0.000229559		GGGCAT/ATGCCC	1	0.000232035		CTTATA/TATAAG	1	0.000243873
696	GTAAC/GTTAC	1	0.000262829										CGGTGA/TCACCG	1	0.00030532		TCCGTG/CACGGA	1	0.000229559		ACACACA/TGTGTGT	1	0.000232035		ACTACTACG/CGTAGTAGT	1	0.000243873
697	GTGCG/CGCAC	1	0.000262829										TTCTAT/ATAGAA	1	0.00030532		GTATTG/CAATAC	1	0.000229559		TTCTC/GAGAA	1	0.000232035		TTCTC/GAGAA	1	0.000243873
698	ACATACGA/TCGTATGT	1	0.000262829										GGCAGA/TCTGCC	1	0.00030532		AGTAGTAGC/GCTACTACT	1	0.000229559		AAAAGAG/CTCTTTT	1	0.000232035		AAAAGAG/CTCTTTT	1	0.000243873
699	CAACC/GGTTG	1	0.000262829										GACCA/TGGTC	1	0.00030532		ACCCAT/ATGGGT	1	0.000229559		AGAAGAT/ATCTTCT	1	0.000232035		ACGAG/CTCGT	1	0.000243873
700	ATCTATA/TATAGAT	1	0.000262829										TCTTCAG/CTGAAGA	1	0.00030532		CACCCT/AGGGTG	1	0.000229559		CCCCT/AGGGG	1	0.000232035		ATAACTG/CAGTTAT	1	0.000243873
701	ATTCAC/GTGAAT	1	0.000262829										GGGTC/GACCC	1	0.00030532		TCTGCC/GGCAGA	1	0.000229559		CTGGTG/CACCAG	1	0.000232035		AGAAGAT/ATCTTCT	1	0.000243873
702	TCTTCCTCC/GGAGGAAGA	1	0.000262829										TACCCC/GGGGTA	1	0.00030532		GAATAG/CTATTC	1	0.000229559		AAAATT/AATTTT	1	0.000232035		CCACCG/CGGTGG	1	0.000243873
703	AACCCTG/CAGGGTT	1	0.000262829										AGGGG/CCCCT	1	0.00030532		AATTCT/AGAATT	1	0.000229559		AACTG/CAGTT	1	0.000232035		ACCCC/GGGGT	1	0.000243873
704	TCCTTT/AAAGGA	1	0.000262829										GGTGG/CCACC	1	0.00030532		TGTAAT/ATTACA	1	0.000229559		AGAGGG/CCCTCT	1	0.000232035		GCAAA/TTTGC	1	0.000243873
705	GATGATGAC/GTCATCATC	1	0.000262829										ACACATAC/GTATGTGT	1	0.00030532		ACTGCCACT/AGTGGCAGT	1	0.000229559		CCAGT/ACTGG	1	0.000232035		CTGGTG/CACCAG	1	0.000243873
706	GGGT/ACCC	1	0.000262829										GGGAA/TTCCC	1	0.00030532		GAAGGG/CCCTTC	1	0.000229559		GCCTCG/CGAGGC	1	0.000232035		GGTTGT/ACAACC	1	0.000243873
707	CCATCA/TGATGG	1	0.000262829										CGAAC/GTTCG	1	0.00030532		TCTAG/CTAGA	1	0.000229559		GAATT/AATTC	1	0.000232035		ACCCCT/AGGGGT	1	0.000243873
708	GAGGTT/AACCTC	1	0.000262829										TTCC/GGAA	1	0.00030532		TGGCC/GGCCA	1	0.000229559		AGCTC/GAGCT	1	0.000232035		CCAGT/ACTGG	1	0.000243873
709	CCCTCG/CGAGGG	1	0.000262829										ACTTTTA/TAAAAGT	1	0.00030532		GTGC/GCAC	1	0.000229559		AGAAGGAGG/CCTCCTTCT	1	0.000232035		TTAGT/ACTAA	1	0.000243873
710	AGAGTT/AACTCT	1	0.000262829										TTGAT/ATCAA	1	0.00030532		TTCGCG/CGCGAA	1	0.000229559		AGGGAGG/CCTCCCT	1	0.000232035		TTTATTAT/ATAATAAA	1	0.000243873
711	AAAATG/CATTTT	1	0.000262829										GTTTGG/CCAAAC	1	0.00030532		TTCG/CGAA	1	0.000229559		AGGGGTTT/AAACCCCT	1	0.000232035		GAATT/AATTC	1	0.000243873
712	CTCTCTAGAG/CTCTAGAGAG	1	0.000262829										TTCTCTC/GAGAGAA	1	0.00030532		TATTGAT/ATCAATA	1	0.000229559		GTGCTCA/TGAGCAC	1	0.000232035		CATGCATA/TATGCATG	1	0.000243873
713	CCAGGG/CCCTGG	1	0.000262829										AGAAGC/GCTTCT	1	0.00030532		GGCAC/GTGCC	1	0.000229559		GTGTGTC/GACACAC	1	0.000232035		TGAACTT/AAGTTCA	1	0.000243873
714	TGACAG/CTGTCA	1	0.000262829										TTAGAAA/TTTCTAA	1	0.00030532		TGCTGAG/CTCAGCA	1	0.000229559		TATATATG/CATATATA	1	0.000232035		AGAAGGAGG/CCTCCTTCT	1	0.000243873
715	AGAAGGAGA/TCTCCTTCT	1	0.000262829										CATGTG/CACATG	1	0.00030532		AAAAGAA/TTCTTTT	1	0.000229559		ATAGTC/GACTAT	1	0.000232035		GAAACCC/GGGTTTC	1	0.000243873
716	TACCC/GGGTA	1	0.000262829										ACACAT/ATGTGT	1	0.00030532		CATACATG/CATGTATG	1	0.000229559		GGGT/ACCC	1	0.000232035		AGGGAGG/CCTCCCT	1	0.000243873
717	CCCATGC/GCATGGG	1	0.000262829										GGATGA/TCATCC	1	0.00030532		ATATGG/CCATAT	1	0.000229559		ATTGTAT/ATACAAT	1	0.000232035		TTTTGAA/TTCAAAA	1	0.000243873
718	GCAAAAA/TTTTTGC	1	0.000262829										CAATCA/TGATTG	1	0.00030532		CACTCGG/CCGAGTG	1	0.000229559		CGAGTT/AACTCG	1	0.000232035		ATAGTC/GACTAT	1	0.000243873
719	AATTGT/ACAATT	1	0.000262829										TTATGCGG/CCGCATAA	1	0.00030532		AACTGT/ACAGTT	1	0.000229559		GTTC/GAAC	1	0.000232035		CGAGTT/AACTCG	1	0.000243873
720	GTAGAG/CTCTAC	1	0.000262829										CTTCTG/CAGAAG	1	0.00030532		TATGTG/CACATA	1	0.000229559		GGTTCA/TGAACC	1	0.000232035		GAGGG/CCCTC	1	0.000243873
721	AAATTCA/TGAATTT	1	0.000262829										GCGGG/CCCGC	1	0.00030532		GCAAAG/CTTTGC	1	0.000229559		TGTGCT/AGCACA	1	0.000232035		GGTA/TACC	1	0.000243873
722	AGCC/GGCT	1	0.000262829										GCTCGC/GCGAGC	1	0.00030532		TTGGGAC/GTCCCAA	1	0.000229559		AATTA/TAATT	1	0.000232035		CTCAT/ATGAG	1	0.000243873
723	AAATTTT/AAAATTT	1	0.000262829										ATTGTG/CACAAT	1	0.00030532		GCTCCT/AGGAGC	1	0.000229559		ACTATA/TATAGT	1	0.000232035		GTTC/GAAC	1	0.000243873
724	TCTTTC/GAAAGA	1	0.000262829										CTTTTCC/GGAAAAG	1	0.00030532		GTAATT/AATTAC	1	0.000229559		TAGAAT/ATTCTA	1	0.000232035		CTCTCTTC/GAAGAGAG	1	0.000243873
725	AATCA/TGATT	1	0.000262829										CCCCAA/TTGGGG	1	0.00030532		TCGTCT/AGACGA	1	0.000229559		TCCCT/AGGGA	1	0.000232035		TTACTA/TAGTAA	1	0.000243873
726	ATGCCA/TGGCAT	1	0.000262829										AGCAGTAGT/ACTACTGCT	1	0.00030532		TGCCC/GGGCA	1	0.000229559		GGATAG/CTATCC	1	0.000232035		ACTATA/TATAGT	1	0.000243873
727	GACCGCG/CGCGGTC	1	0.000262829										ATTATA/TATAAT	1	0.00030532		TTTAAAT/ATTTAAA	1	0.000229559		GTCTAG/CTAGAC	1	0.000232035		CCCGGC/GCCGGG	1	0.000243873
728	TCTTCTTCC/GGAAGAAGA	1	0.000262829										ACATGG/CCATGT	1	0.00030532		GCTATGA/TCATAGC	1	0.000229559		GCTGAGA/TCTCAGC	1	0.000232035		TACCC/GGGTA	1	0.000243873
729	CACCA/TGGTG	1	0.000262829										ACAAGA/TCTTGT	1	0.00030532		AGGTGAG/CTCACCT	1	0.000229559		GTAGAG/CTCTAC	1	0.000232035		TAGAAT/ATTCTA	1	0.000243873
730	GGGGC/GCCCC	1	0.000262829										TCATGA/TCATGA	1	0.00030532		AACCCT/AGGGTT	1	0.000229559		TCAAGC/GCTTGA	1	0.000232035		CAGT/ACTG	1	0.000243873
731	ACTCTC/GAGAGT	1	0.000262829										TTTGTA/TACAAA	1	0.00030532		GAGGGC/GCCCTC	1	0.000229559		AATACGAA/TTCGTATT	1	0.000232035		TCCCT/AGGGA	1	0.000243873
732	AGCTGG/CCAGCT	1	0.000262829										TTGATTA/TAATCAA	1	0.00030532		TTTAA/TTAAA	1	0.000229559		TATTAG/CTAATA	1	0.000232035		GCTGAGA/TCTCAGC	1	0.000243873
733	TCTCCTC/GAGGAGA	1	0.000262829										ACCACG/CGTGGT	1	0.00030532		CCTACC/GGTAGG	1	0.000229559		AAAGGC/GCCTTT	1	0.000232035		CCTCAC/GTGAGG	1	0.000243873
734	AGTAGG/CCTACT	1	0.000262829										ATGAATT/AATTCAT	1	0.00030532		CATATGC/GCATATG	1	0.000229559		TGCT/AGCA	1	0.000232035		ATGAGA/TCTCAT	1	0.000243873
735	TCCTGA/TCAGGA	1	0.000262829										CATCAC/GTGATG	1	0.00030532		GTAGTAGTG/CACTACTAC	1	0.000229559		CTCCTG/CAGGAG	1	0.000232035		ATAATT/AATTAT	1	0.000243873
736	TTTTTTA/TAAAAAA	1	0.000262829										TATCCG/CGGATA	1	0.00030532		CGTACATG/CATGTACG	1	0.000229559		AAGTTGG/CCAACTT	1	0.000232035		GCGAAT/ATTCGC	1	0.000243873
737	CAGAG/CTCTG	1	0.000262829										CCCTGT/ACAGGG	1	0.00030532		GCGTG/CACGC	1	0.000229559		GGGGC/GCCCC	1	0.000232035		AATACGAA/TTCGTATT	1	0.000243873
738	TCAATA/TATTGA	1	0.000262829										ACTAG/CTAGT	1	0.00030532		ATCAAA/TTTGAT	1	0.000229559		TTTCCC/GGGAAA	1	0.000232035		GACTGG/CCAGTC	1	0.000243873
739	ATTCGG/CCGAAT	1	0.000262829										TCCCATA/TATGGGA	1	0.00030532		ACACACA/TGTGTGT	1	0.000229559		ATTAGG/CCTAAT	1	0.000232035		TGTATATATA/TATATATACA	1	0.000243873
740	GAAGCT/AGCTTC	1	0.000262829										CCGT/ACGG	1	0.00030532		AAAAGAG/CTCTTTT	1	0.000229559		TTGCG/CGCAA	1	0.000232035		TATTAG/CTAATA	1	0.000243873
741	GTTCTCC/GGAGAAC	1	0.000262829										TGAAAA/TTTTCA	1	0.00030532		CTTTGG/CCAAAG	1	0.000229559		TCAGA/TCTGA	1	0.000232035		CCGCCT/AGGCGG	1	0.000243873
742	CCCGT/ACGGG	1	0.000262829										TCATT/AATGA	1	0.00030532		AGAAGAT/ATCTTCT	1	0.000229559		ACCTCG/CGAGGT	1	0.000232035		CTCCTG/CAGGAG	1	0.000243873
743	AGAAAATA/TATTTTCT	1	0.000262829										TTCTGT/ACAGAA	1	0.00030532		TCAATC/GATTGA	1	0.000229559		AAACCC/GGGTTT	1	0.000232035		AATCAA/TTGATT	1	0.000243873
744	ATCGGG/CCCGAT	1	0.000262829										TCTTAT/ATAAGA	1	0.00030532		TACG/CGTA	1	0.000229559		CAAACT/AGTTTG	1	0.000232035		TTTCCC/GGGAAA	1	0.000243873
745	GGAGA/TCTCC	1	0.000262829										TTCCTA/TAGGAA	1	0.00030532		ACCCA/TGGGT	1	0.000229559		TAGGCA/TGCCTA	1	0.000232035		TTGCG/CGCAA	1	0.000243873
746	TCTATC/GATAGA	1	0.000262829										TGAACCC/GGGTTCA	1	0.00030532		ACCCC/GGGGT	1	0.000229559		GCCGTCC/GGACGGC	1	0.000232035		TCAGA/TCTGA	1	0.000243873
747	ATCATT/AATGAT	1	0.000262829										CCCCCA/TGGGGG	1	0.00030532		AACTG/CAGTT	1	0.000229559		ATGCCG/CGGCAT	1	0.000232035		AAGAAT/ATTCTT	1	0.000243873
748	TAATTAA/TTAATTA	1	0.000262829										TCAGGG/CCCTGA	1	0.00030532		TTAGT/ACTAA	1	0.000229559		ACAGGGG/CCCCTGT	1	0.000232035		CAAAG/CTTTG	1	0.000243873
749	TCCTCA/TGAGGA	1	0.000262829										AAACA/TGTTT	1	0.00030532		TTTATTAT/ATAATAAA	1	0.000229559		ATTCAAG/CTTGAAT	1	0.000232035		ATGCCG/CGGCAT	1	0.000243873
750	TCCCCT/AGGGGA	1	0.000262829										CATGCC/GGCATG	1	0.00030532		GAATT/AATTC	1	0.000229559		TGGAC/GTCCA	1	0.000232035		GGAGA/TCTCC	1	0.000243873
751	GTAAAA/TTTTAC	1	0.000262829										AATAGA/TCTATT	1	0.00030532		TGAACTT/AAGTTCA	1	0.000229559		CCTTCTT/AAGAAGG	1	0.000232035		TCGCCA/TGGCGA	1	0.000243873
752	AGAAGAAGG/CCTTCTTCT	1	0.000262829										AACACA/TGTGTT	1	0.00030532		CGGCGGA/TCCGCCG	1	0.000229559		GACAT/ATGTC	1	0.000232035		CCTAAAA/TTTTAGG	1	0.000243873
753	GTGATGATG/CATCATCAC	1	0.000262829										TCAACT/AGTTGA	1	0.00030532		AGGGAGG/CCTCCCT	1	0.000229559		TCCCCT/AGGGGA	1	0.000232035		ATTATGA/TCATAAT	1	0.000243873
754	AAGAAGAGG/CCTCTTCTT	1	0.000262829										TGATGT/ACATCA	1	0.00030532		ATAGTC/GACTAT	1	0.000229559		AGAAGAAGG/CCTTCTTCT	1	0.000232035		AGAAGAAGG/CCTTCTTCT	1	0.000243873
755	GGCACAA/TTGTGCC	1	0.000262829										CCAGC/GCTGG	1	0.00030532		GGGT/ACCC	1	0.000229559		CATCTC/GAGATG	1	0.000232035		CATCTC/GAGATG	1	0.000243873
756	TTCTCCTTC/GAAGGAGAA	1	0.000262829										TCACCC/GGGTGA	1	0.00030532		ATTGTAT/ATACAAT	1	0.000229559		TCCACTC/GAGTGGA	1	0.000232035		TGAGCC/GGCTCA	1	0.000243873
757	AGGACGAGG/CCTCGTCCT	1	0.000262829										GCTCTG/CAGAGC	1	0.00030532		CCCTCG/CGAGGG	1	0.000229559		TGAGCC/GGCTCA	1	0.000232035		TCAG/CTGA	1	0.000243873
758	AGAACA/TGTTCT	1	0.000262829										TATTTC/GAAATA	1	0.00030532		GGTA/TACC	1	0.000229559		GAGAAAG/CTTTCTC	1	0.000232035		AGTGGTAGT/ACTACCACT	1	0.000243873
759	AGGGTA/TACCCT	1	0.000262829										GCCCAG/CTGGGC	1	0.00030532		CTCAT/ATGAG	1	0.000229559		TTTCTG/CAGAAA	1	0.000232035		ATCCTTG/CAAGGAT	1	0.000243873
760	TACCCC/GGGGTA	1	0.000262829										ACTACCACG/CGTGGTAGT	1	0.00030532		GGTTCA/TGAACC	1	0.000229559		TTTGTT/AACAAA	1	0.000232035		AAGCC/GGCTT	1	0.000243873
761	AGGGG/CCCCT	1	0.000262829										GAGGCT/AGCCTC	1	0.00030532		CAGT/ACTG	1	0.000229559		AAGCC/GGCTT	1	0.000232035		TGAGC/GCTCA	1	0.000243873
762	AGGAGGA/TCCTCCT	1	0.000262829										TGCC/GGCA	1	0.00030532		GGATAG/CTATCC	1	0.000229559		TCGTCA/TGACGA	1	0.000232035		GAGGCA/TGCCTC	1	0.000243873
763	TGCGAC/GTCGCA	1	0.000262829										GCGAGT/ACTCGC	1	0.00030532		GTCTAG/CTAGAC	1	0.000229559		GAGGCA/TGCCTC	1	0.000232035		AAATCAA/TTGATTT	1	0.000243873
764	CCATAT/ATATGG	1	0.000262829										GAGTGCC/GGCACTC	1	0.00030532		ATGAGA/TCTCAT	1	0.000229559		CCCCTA/TAGGGG	1	0.000232035		GGGGA/TCCCC	1	0.000243873
765	TATATGTATA/TATACATATA	1	0.000262829										CTTCG/CGAAG	1	0.00030532		ATAATT/AATTAT	1	0.000229559		TGGC/GCCA	1	0.000232035		TTCTGA/TCAGAA	1	0.000243873
766	TGCAGG/CCTGCA	1	0.000262829										GTCGAG/CTCGAC	1	0.00030532		GCGAAT/ATTCGC	1	0.000229559		AAGGAGA/TCTCCTT	1	0.000232035		GTTGAA/TTCAAC	1	0.000243873
767	TGCTTC/GAAGCA	1	0.000262829										AACCGG/CCGGTT	1	0.00030532		CCAAAA/TTTTGG	1	0.000229559		CCATAT/ATATGG	1	0.000232035		CCATAT/ATATGG	1	0.000243873
768	AGGAG/CTCCT	1	0.000262829										AAAGGACA/TGTCCTTT	1	0.00030532		TACGA/TCGTA	1	0.000229559		TCATCG/CGATGA	1	0.000232035		TATGT/ACATA	1	0.000243873
769	GTGCT/AGCAC	1	0.000262829										GGAATT/AATTCC	1	0.00030532		AATACGAA/TTCGTATT	1	0.000229559		TTTTTTTA/TAAAAAAA	1	0.000232035		ATCACT/AGTGAT	1	0.000243873
770	CGAAC/GTTCG	1	0.000262829										total_above	total_above	total_above		CTCTTG/CAAGAG	1	0.000229559		TACTAAT/ATTAGTA	1	0.000232035		TACTAAT/ATTAGTA	1	0.000243873
771	TTCC/GGAA	1	0.000262829										768	327525	100		ATTAGTA/TACTAAT	1	0.000229559		TGCTTC/GAAGCA	1	0.000232035		TGAGAAT/ATTCTCA	1	0.000243873
772	AATTG/CAATT	1	0.000262829														GAAGG/CCTTC	1	0.000229559		GTTTGT/ACAAAC	1	0.000232035		CAACAT/ATGTTG	1	0.000243873
773	AAAGAGA/TCTCTTT	1	0.000262829														TATTAG/CTAATA	1	0.000229559		ATCG/CGAT	1	0.000232035		AGGAG/CTCCT	1	0.000243873
774	TGACCA/TGGTCA	1	0.000262829														CTAATGAA/TTCATTAG	1	0.000229559		CCAGCT/AGCTGG	1	0.000232035		ATCG/CGAT	1	0.000243873
775	GTAGTAGCA/TGCTACTAC	1	0.000262829														TCCACA/TGTGGA	1	0.000229559		TAATAATAG/CTATTATTA	1	0.000232035		TAATAATAG/CTATTATTA	1	0.000243873
776	AATATT/AATATT	1	0.000262829														TGCT/AGCA	1	0.000229559		GATAGG/CCTATC	1	0.000232035		GATAGG/CCTATC	1	0.000243873
777	AGAAGC/GCTTCT	1	0.000262829														AAGTTGG/CCAACTT	1	0.000229559		TTCTCTC/GAGAGAA	1	0.000232035		AAGGT/ACCTT	1	0.000243873
778	GTGGTA/TACCAC	1	0.000262829														AATCAA/TTGATT	1	0.000229559		GTATTTC/GAAATAC	1	0.000232035		TGCTGG/CCAGCA	1	0.000243873
779	TGTGAG/CTCACA	1	0.000262829														ATTAGG/CCTAAT	1	0.000229559		CCCAC/GTGGG	1	0.000232035		TTCTAG/CTAGAA	1	0.000243873
780	CACAC/GTGTG	1	0.000262829														TTGCG/CGCAA	1	0.000229559		AGAGGC/GCCTCT	1	0.000232035		AATCT/AGATT	1	0.000243873
781	GGGCG/CGCCC	1	0.000262829														ACCTCG/CGAGGT	1	0.000229559		ACACAT/ATGTGT	1	0.000232035		GCCTC/GAGGC	1	0.000243873
782	CTATATAT/ATATATAG	1	0.000262829														CAAAG/CTTTG	1	0.000229559		TGCTGG/CCAGCA	1	0.000232035		ATGTTT/AAACAT	1	0.000243873
783	ATCCATCT/AGATGGAT	1	0.000262829														CTCAGCT/AGCTGAG	1	0.000229559		GGATGA/TCATCC	1	0.000232035		CTTCTG/CAGAAG	1	0.000243873
784	GATCC/GGATC	1	0.000262829														ACAGGGG/CCCCTGT	1	0.000229559		CACAC/GTGTG	1	0.000232035		TTTTTAA/TTAAAAA	1	0.000243873
785	GACCAC/GTGGTC	1	0.000262829														TGGAC/GTCCA	1	0.000229559		CCTTT/AAAGG	1	0.000232035		TCTGGT/ACCAGA	1	0.000243873
786	AAAAACA/TGTTTTT	1	0.000262829														CCTTCTT/AAGAAGG	1	0.000229559		TTTTTAA/TTAAAAA	1	0.000232035		TAGAAG/CTTCTA	1	0.000243873
787	AAAATAA/TTATTTT	1	0.000262829														TGGCGA/TCGCCA	1	0.000229559		ACCCGC/GCGGGT	1	0.000232035		ATTCCCC/GGGGAAT	1	0.000243873
788	ATTATA/TATAAT	1	0.000262829														CGTCCT/AGGACG	1	0.000229559		GACCAC/GTGGTC	1	0.000232035		CTCACC/GGTGAG	1	0.000243873
789	CCCCAAG/CTTGGGG	1	0.000262829														CAAAAAG/CTTTTTG	1	0.000229559		TCTGGT/ACCAGA	1	0.000232035		TAAGG/CCTTA	1	0.000243873
790	GATTCT/AGAATC	1	0.000262829														ATCATT/AATGAT	1	0.000229559		TAGAAG/CTTCTA	1	0.000232035		GGGTGC/GCACCC	1	0.000243873
791	CAACAC/GTGTTG	1	0.000262829														CAACAG/CTGTTG	1	0.000229559		CCATCAT/ATGATGG	1	0.000232035		CCCTAT/ATAGGG	1	0.000243873
792	TTTGTA/TACAAA	1	0.000262829														AGAGAAC/GTTCTCT	1	0.000229559		AAAAACA/TGTTTTT	1	0.000232035		CACAGACA/TGTCTGTG	1	0.000243873
793	GGCTC/GAGCC	1	0.000262829														TCCCCT/AGGGGA	1	0.000229559		ATTCCCC/GGGGAAT	1	0.000232035		AGCT/AGCT	1	0.000243873
794	TCTTTTTT/AAAAAAGA	1	0.000262829														CCTAAAA/TTTTAGG	1	0.000229559		GATAGA/TCTATC	1	0.000232035		TTTGGG/CCCAAA	1	0.000243873
795	AAATTA/TAATTT	1	0.000262829														TCCACTC/GAGTGGA	1	0.000229559		AGCT/AGCT	1	0.000232035		TTTTGTT/AACAAAA	1	0.000243873
796	GTGTGC/GCACAC	1	0.000262829														TCAG/CTGA	1	0.000229559		GTAGTGGTA/TACCACTAC	1	0.000232035		TTAAGTG/CACTTAA	1	0.000243873
797	GAATCT/AGATTC	1	0.000262829														GAGAAAG/CTTTCTC	1	0.000229559		AAAGGA/TCCTTT	1	0.000232035		TTTCA/TGAAA	1	0.000243873
798	ATGAAG/CTTCAT	1	0.000262829														TTTCTG/CAGAAA	1	0.000229559		TTAAGTG/CACTTAA	1	0.000232035		CGGAGA/TCTCCG	1	0.000243873
799	TTTTATTA/TAATAAAA	1	0.000262829														AAGCC/GGCTT	1	0.000229559		TATCTAT/ATAGATA	1	0.000232035		TTAAAAT/ATTTTAA	1	0.000243873
800	GTGGCA/TGCCAC	1	0.000262829														TTCTCCTTC/GAAGGAGAA	1	0.000229559		CTCTCAC/GTGAGAG	1	0.000232035		CAACAC/GTGTTG	1	0.000243873
801	CATCAC/GTGATG	1	0.000262829														TGAGC/GCTCA	1	0.000229559		CGGAGA/TCTCCG	1	0.000232035		AGAAAAA/TTTTTCT	1	0.000243873
802	TCCCA/TGGGA	1	0.000262829														CTGGG/CCCAG	1	0.000229559		TTTGTA/TACAAA	1	0.000232035		CTCAGC/GCTGAG	1	0.000243873
803	AATTTT/AAAATT	1	0.000262829														CCCCTA/TAGGGG	1	0.000229559		GAGTGCT/AGCACTC	1	0.000232035		AAGAAAG/CTTTCTT	1	0.000243873
804	CGAATC/GATTCG	1	0.000262829														TTCTTCTT/AAGAAGAA	1	0.000229559		TTGATTA/TAATCAA	1	0.000232035		TTTGTA/TACAAA	1	0.000243873
805	CATACACG/CGTGTATG	1	0.000262829														AAGGAGA/TCTCCTT	1	0.000229559		GGAGGT/ACCTCC	1	0.000232035		AAATTA/TAATTT	1	0.000243873
806	ATATATT/AATATAT	1	0.000262829														AAAAATT/AATTTTT	1	0.000229559		CTCAGA/TCTGAG	1	0.000232035		TAAAGT/ACTTTA	1	0.000243873
807	TAGAGG/CCTCTA	1	0.000262829														GTTGAA/TTCAAC	1	0.000229559		GCGAACTT/AAGTTCGC	1	0.000232035		CTAAAC/GTTTAG	1	0.000243873
808	CTTATC/GATAAG	1	0.000262829														TATGT/ACATA	1	0.000229559		CTAAAC/GTTTAG	1	0.000232035		GAAACA/TGTTTC	1	0.000243873
809	AACACTC/GAGTGTT	1	0.000262829														GGTGG/CCACC	1	0.000229559		CATCA/TGATG	1	0.000232035		CATCA/TGATG	1	0.000243873
810	TACTAG/CTAGTA	1	0.000262829														TGAGAAT/ATTCTCA	1	0.000229559		CGTGACC/GGTCACG	1	0.000232035		GAGCC/GGCTC	1	0.000243873
811	CCAGCC/GGCTGG	1	0.000262829														TAGATAA/TTATCTA	1	0.000229559		TCATTA/TAATGA	1	0.000232035		CGTGACC/GGTCACG	1	0.000243873
812	TAACCGA/TCGGTTA	1	0.000262829														CAACAT/ATGTTG	1	0.000229559		CATACA/TGTATG	1	0.000232035		TCATTA/TAATGA	1	0.000243873
813	TGTCTC/GAGACA	1	0.000262829														GGGAA/TTCCC	1	0.000229559		AACAGA/TCTGTT	1	0.000232035		AACAGA/TCTGTT	1	0.000243873
814	TTAC/GTAA	1	0.000262829														TCTCTG/CAGAGA	1	0.000229559		ACGGAC/GTCCGT	1	0.000232035		AAAGAG/CTCTTT	1	0.000243873
815	GTTCAA/TTGAAC	1	0.000262829														CCAGCT/AGCTGG	1	0.000229559		TCCACC/GGTGGA	1	0.000232035		ACGGAC/GTCCGT	1	0.000243873
816	TACTGCTGC/GCAGCAGTA	1	0.000262829														ATCG/CGAT	1	0.000229559		TTGGTG/CACCAA	1	0.000232035		ACCCAC/GTGGGT	1	0.000243873
817	TCTAAT/ATTAGA	1	0.000262829														TAATAATAG/CTATTATTA	1	0.000229559		TCCCATA/TATGGGA	1	0.000232035		GGATGT/ACATCC	1	0.000243873
818	GCGCAG/CTGCGC	1	0.000262829														CGAAC/GTTCG	1	0.000229559		ATAGAA/TTCTAT	1	0.000232035		ATAAATA/TATTTAT	1	0.000243873
819	total_above	total_above	total_above														GAGGAAA/TTTCCTC	1	0.000229559		AGCACC/GGTGCT	1	0.000232035		TCCACC/GGTGGA	1	0.000243873
820	817	380475	100														AGGTGG/CCACCT	1	0.000229559		TACTAG/CTAGTA	1	0.000232035		TAGAGG/CCTCTA	1	0.000243873
																	AGAAGC/GCTTCT	1	0.000229559		AAGTTCA/TGAACTT	1	0.000232035		ACTAG/CTAGT	1	0.000243873
																	CCTATA/TATAGG	1	0.000229559		TACT/AGTA	1	0.000232035		TGGATT/AATCCA	1	0.000243873
																	ACAAAG/CTTTGT	1	0.000229559		TTATGGT/ACCATAA	1	0.000232035		AGCACC/GGTGCT	1	0.000243873
																	TGTGAG/CTCACA	1	0.000229559		ACCAGC/GCTGGT	1	0.000232035		TACTAG/CTAGTA	1	0.000243873
																	ACCAAAA/TTTTGGT	1	0.000229559		GTGATG/CATCAC	1	0.000232035		CCCCCA/TGGGGG	1	0.000243873
																	AATCT/AGATT	1	0.000229559		CATGCC/GGCATG	1	0.000232035		TCCTTTC/GAAAGGA	1	0.000243873
																	CACAC/GTGTG	1	0.000229559		TTTAC/GTAAA	1	0.000232035		ACCAGC/GCTGGT	1	0.000243873
																	ATATATG/CATATAT	1	0.000229559		CGGTA/TACCG	1	0.000232035		GCTTTTT/AAAAAGC	1	0.000243873
																	ATGTTT/AAACAT	1	0.000229559		AACACA/TGTGTT	1	0.000232035		CAGCTC/GAGCTG	1	0.000243873
																	ACCACCACT/AGTGGTGGT	1	0.000229559		ACCACT/AGTGGT	1	0.000232035		ACCTGC/GCAGGT	1	0.000243873
																	GCGGG/CCCGC	1	0.000229559		CAAG/CTTG	1	0.000232035		CCGCGT/ACGCGG	1	0.000243873
																	ACCCGC/GCGGGT	1	0.000229559		TAATCC/GGATTA	1	0.000232035		CACTCT/AGAGTG	1	0.000243873
																	GACCAC/GTGGTC	1	0.000229559		CGCACT/AGTGCG	1	0.000232035		TAATCC/GGATTA	1	0.000243873
																	ATTAGA/TCTAAT	1	0.000229559		TTTGTTTT/AAAACAAA	1	0.000232035		TTTGTTTT/AAAACAAA	1	0.000243873
																	AAAAACA/TGTTTTT	1	0.000229559		CACAAC/GTTGTG	1	0.000232035		TGGGA/TCCCA	1	0.000243873
																	AAATATG/CATATTT	1	0.000229559		TATATAC/GTATATA	1	0.000232035		TCTTCG/CGAAGA	1	0.000243873
																	ATTCCCC/GGGGAAT	1	0.000229559		CTCAGCA/TGCTGAG	1	0.000232035		GAGGGA/TCCCTC	1	0.000243873
																	CTCACC/GGTGAG	1	0.000229559		CTATT/AATAG	1	0.000232035		GTTCTCT/AGAGAAC	1	0.000243873
																	GGGTGC/GCACCC	1	0.000229559		GTTCTCT/AGAGAAC	1	0.000232035		TGTGA/TCACA	1	0.000243873
																	AGCT/AGCT	1	0.000229559		TGTGA/TCACA	1	0.000232035		AATATAC/GTATATT	1	0.000243873
																	CGGAGA/TCTCCG	1	0.000229559		AGGCTG/CAGCCT	1	0.000232035		AGGCTG/CAGCCT	1	0.000243873
																	TTTGTA/TACAAA	1	0.000229559		TCTCTT/AAGAGA	1	0.000232035		TACACG/CGTGTA	1	0.000243873
																	GAGTGCT/AGCACTC	1	0.000229559		TACACG/CGTGTA	1	0.000232035		CGACC/GGTCG	1	0.000243873
																	GGATTC/GAATCC	1	0.000229559		TGATT/AATCA	1	0.000232035		AGCCAG/CTGGCT	1	0.000243873
																	GTTGGA/TCCAAC	1	0.000229559		GCCGGG/CCCGGC	1	0.000232035		GTCGAG/CTCGAC	1	0.000243873
																	GGAGGT/ACCTCC	1	0.000229559		total_above	total_above	total_above		ACCCTC/GAGGGT	1	0.000243873
																	GCGAACTT/AAGTTCGC	1	0.000229559		844	430969	100		AGGAAGA/TCTTCCT	1	0.000243873
																	GACGTG/CACGTC	1	0.000229559						TGATT/AATCA	1	0.000243873
																	AAAAAAAAG/CTTTTTTTT	1	0.000229559						total_above	total_above	total_above
																	TCATTA/TAATGA	1	0.000229559						847	410049	100
																	AACAGA/TCTGTT	1	0.000229559
																	TCCACC/GGTGGA	1	0.000229559
																	ACTAG/CTAGT	1	0.000229559
																	AGCACC/GGTGCT	1	0.000229559
																	TACTAG/CTAGTA	1	0.000229559
																	GTGAT/ATCAC	1	0.000229559
																	TGTCTC/GAGACA	1	0.000229559
																	GCTTTTT/AAAAAGC	1	0.000229559
																	CAGCTC/GAGCTG	1	0.000229559
																	CGGTA/TACCG	1	0.000229559
																	TGCGAA/TTCGCA	1	0.000229559
																	CCGCGT/ACGCGG	1	0.000229559
																	TGGTAG/CTACCA	1	0.000229559
																	GTGGTAGTA/TACTACCAC	1	0.000229559
																	CAAG/CTTG	1	0.000229559
																	TCTTCCT/AGGAAGA	1	0.000229559
																	CTTTTTC/GAAAAAG	1	0.000229559
																	CAGG/CCTG	1	0.000229559
																	GAGAGT/ACTCTC	1	0.000229559
																	TTTGTTTT/AAAACAAA	1	0.000229559
																	CTACTT/AAGTAG	1	0.000229559
																	CACAAC/GTTGTG	1	0.000229559
																	ATTGGGA/TCCCAAT	1	0.000229559
																	TGTGA/TCACA	1	0.000229559
																	AAATTTC/GAAATTT	1	0.000229559
																	AGGCTG/CAGCCT	1	0.000229559
																	AGCCAG/CTGGCT	1	0.000229559
																	GTCGAG/CTCGAC	1	0.000229559
																	TGATT/AATCA	1	0.000229559
																	GCCGGG/CCCGGC	1	0.000229559
																	total_above	total_above	total_above
																	879	435617	100

## Sheet: length_ditribtn_full
		N. Ben					N.Syl					N.Tom						N.Oto					N. Tab TN90					N. Tab K326					N. Tab BX
class	Rank_loci	SSR_loci_length	Total_loci	Percentage	accumulative percentage		SSR_loci_length	Total_loci	Percentage	accumulative percentage		SSR_loci_length	Total_loci	Percentage	accumulative percentage			SSR_loci_length	Total_loci	Percentage	accumulative percentage		SSR_loci_length	Total_loci	Percentage	accumulative percentage		SSR_loci_length	Total_loci	Percentage	accumulative percentage		SSR_loci_length	Total_loci	Percentage	accumulative percentage
<20bp	1	10	108499	23.6417	23.6417		10	88596	26.2359	26.2359		10	72835	25.5616	25.5616			10	111195	29.9433	29.9433		10	154412	28.8099	28.8099		10	155403	29.6207	29.6207		10	151879	30.5467	30.5467
<20bp	2	12	63888	13.921	37.5627		12	53832	15.9412	42.1771		12	38099	13.3709	38.9325			12	46948	12.6425	42.5857		12	82033	15.3056	44.1155		12	79986	15.2458	44.8665		12	77125	15.5118	46.0585
<20bp	3	15	44651	9.72935	47.2921		15	30679	9.08496	51.2621		15	24663	8.65554	47.5881			15	35128	9.45949	52.0452		15	51220	9.55654	53.672		15	50017	9.53353	54.4		15	48689	9.79258	55.851
<20bp	4	18	36785	8.01537	55.3074		14	28387	8.40623	59.6683		14	20149	7.07134	54.6594			18	28877	7.77618	59.8214		14	40642	7.58292	61.255		14	38447	7.32822	61.7283		14	36348	7.31049	63.1615
<20bp	5	14	36584	7.97157	63.279		18	23934	7.08757	66.7559		18	19449	6.82567	61.4851			14	24574	6.61744	66.4389		18	36349	6.78193	68.0369		18	35298	6.728	68.4563		18	33659	6.76967	69.9312
<20bp	6	16	24996	5.44657	68.7256		16	19058	5.64364	72.3995		16	14233	4.9951	66.4802			16	17409	4.688	71.1269		16	26278	4.9029	72.9398		16	24558	4.6809	73.1372		16	23109	4.6478	74.579
<20bp	7	13	17288	3.76702	72.4926		13	13699	4.05668	76.4562		20	10033	3.5211	70.0013			24	12788	3.44363			13	19920	3.71664	76.6564		13	18253	3.47913	76.6163		13	17130	3.44527	78.0243
>=20bp	8	20	16334	3.55914	76.0517		20	12089	3.57991	80.0361		13	9773	3.42986	73.4312			20	12110	3.26106			20	16659	3.10821			20	15829	3.0171			20	14698	2.95614
>=20bp	9	24	14238	3.10243	79.1542		24	9068	2.6853	82.7214		24	8314	2.91782	76.349			21	10422	2.8065			24	13816	2.57777			24	13321	2.53906			24	12333	2.48048
>=20bp	10	22	10508	2.28967	81.4438		22	7218	2.13746	84.8589		22	6558	2.30155	78.6505			13	8666	2.33363			21	10468	1.9531			21	10437	1.98935			21	10173	2.04605
>=20bp	11	21	10374	2.26047	83.7043		21	6059	1.79425	86.6531		21	5644	1.98077	80.6313			22	7759	2.08939			22	9461	1.76522			22	8769	1.67142			22	8018	1.61262
>=20bp	12	30	8557	1.86455	85.5689		30	4784	1.41668	88.0698		30	4998	1.75406	82.3854			30	6674	1.79722			30	7743	1.44468			30	7533	1.43583			30	6679	1.34331
>=20bp	13	26	7154	1.55884	87.1277		26	4418	1.3083	89.3781		26	4151	1.4568	83.8422			26	5351	1.44095			26	6071	1.13272			26	5561	1.05996			26	4930	0.991547
>=20bp	14	28	6709	1.46188	88.5896		28	4072	1.20584	90.584		28	3765	1.32134	85.1635			28	4915	1.32354			28	5721	1.06741			28	5292	1.00869			28	4563	0.917734
>=20bp	15	36	5481	1.1943	89.7839		17	3041	0.90053	91.4845		36	3229	1.13323	86.2967			36	3734	1.00551			36	4408	0.822437			36	4424	0.84324			36	3801	0.764476
>=20bp		32	5431	1.1834	90.9673		32	2694	0.797773			32	2812	0.986878	87.2836			32	3397	0.914766			32	4010	0.748179			32	3892	0.741838			27	3592	0.722441
		34	4455	0.970734	91.938		36	2671	0.790962			17	2727	0.957047	88.2406			27	3393	0.913688			27	3722	0.694444			27	3854	0.734595			32	3102	0.62389
		38	3315	0.722331	92.6603		34	2065	0.611508			42	2514	0.882294	89.1229			34	2524	0.679679			17	3675	0.685675			17	3426	0.653015			17	3101	0.623689
		42	3268	0.71209	93.3724		27	1960	0.580414			34	2303	0.808243	89.9312			42	2247	0.605086			34	3072	0.573169			34	2933	0.559047			42	2388	0.480287
		27	3130	0.68202			19	1583	0.468773			38	2050	0.719452				17	1919	0.51676			42	2752	0.513463			42	2900	0.552757			34	2383	0.479281
		40	2987	0.65086			42	1501	0.444491			40	1988	0.697693				38	1851	0.498449			38	2312	0.431369			38	2199	0.419142			33	1772	0.356394
		17	2909	0.633864			38	1459	0.432053			27	1925	0.675583				40	1691	0.455363			40	2150	0.401143			40	2041	0.389026			19	1758	0.353578
		48	1964	0.427951			40	1218	0.360686			48	1900	0.666809				33	1653	0.44513			19	2041	0.380806			48	1942	0.370156			40	1713	0.344527
		44	1955	0.42599			25	1104	0.326927			19	1746	0.612763				48	1415	0.38104			48	1862	0.347409			33	1903	0.362723			38	1702	0.342315
		19	1616	0.352123			48	962	0.284877			44	1685	0.591355				39	1077	0.290021			33	1793	0.334535			19	1856	0.353764			48	1611	0.324013
		33	1429	0.311376			33	954	0.282508			46	1523	0.5345				44	1073	0.288944			25	1627	0.303563			25	1655	0.315453			25	1604	0.322605
		46	1398	0.304621			44	751	0.222393			54	1431	0.502213				19	1011	0.272248			44	1523	0.284159			44	1587	0.302491			54	1226	0.246579
		57	1369	0.298302			54	682	0.20196			50	1259	0.441849				54	981	0.26417			54	1401	0.261396			54	1499	0.285718			39	1209	0.24316
		54	1352	0.294598			39	676	0.200184			56	1212	0.425354				25	937	0.252321			39	1305	0.243485			39	1287	0.24531			44	1107	0.222645
		25	1051	0.22901			23	634	0.187746			52	1120	0.393067				45	856	0.230509			46	1183	0.220722			46	1149	0.219006			45	916	0.184231
		50	961	0.2094			46	629	0.186266			33	1020	0.357971				46	839	0.225931			60	1047	0.195347			45	1014	0.193274			60	905	0.182018
		60	947	0.206349			60	505	0.149545			58	903	0.31691				51	635	0.170997			45	951	0.177436			60	962	0.183363			57	837	0.168342
		39	866	0.188699			45	488	0.144511			25	889	0.311997				60	577	0.155378			23	874	0.163069			56	908	0.17307			46	807	0.162308
		52	755	0.164513			50	424	0.125559			60	739	0.259354				50	544	0.146492			57	828	0.154487			57	888	0.169258			51	773	0.15547
		45	693	0.151003			51	417	0.123486			39	681	0.238999				57	514	0.138413			51	801	0.149449			23	853	0.162587			23	757	0.152252
		51	640	0.139455			57	368	0.108976			23	648	0.227417				52	472	0.127103			50	779	0.145344			50	848	0.161634			58	630	0.126709
		56	614	0.133789			52	342	0.101276			45	479	0.168106				23	440	0.118486			52	698	0.130232			52	780	0.148673			50	590	0.118664
		23	604	0.13161			56	322	0.0953537			66	422	0.148102				66	391	0.105291			66	690	0.128739			51	771	0.146957			56	586	0.117859
		58	412	0.0897738			66	258	0.0764014			57	389	0.13652				56	348	0.0937116			72	623	0.116238			58	770	0.146766			66	585	0.117658
		35	253	0.0551281			58	251	0.0743285			51	376	0.131958				63	305	0.0821323			56	591	0.110268			66	622	0.118557			72	530	0.106596
		66	215	0.046848			63	243	0.0719595			62	344	0.120728				58	300	0.0807859			63	571	0.106536			63	562	0.10712			52	500	0.100563
		63	197	0.0429258			72	236	0.0698866			72	297	0.104233				72	248	0.066783			58	516	0.0962744			72	546	0.104071			69	489	0.0983502
		72	162	0.0352994			35	231	0.0684059			63	261	0.0915986				35	243	0.0654366			78	510	0.0951549			35	508	0.0968277			63	473	0.0951322
		62	149	0.0324668			69	219	0.0648524			64	247	0.0866852				69	236	0.0635516			35	490	0.0914234			78	507	0.0966371			84	452	0.0909085
		29	142	0.0309415			75	168	0.0497498			78	227	0.0796662				78	177	0.0476637			69	474	0.0884381			69	487	0.092825			78	442	0.0888973
		64	125	0.0272372			78	166	0.0491575			93	225	0.0789643				75	152	0.0409315			75	466	0.0869455			75	445	0.0848196			93	441	0.0886962
		90	114	0.0248403			29	152	0.0450117			90	217	0.0761567				64	136	0.0366229			84	441	0.082281			29	433	0.0825323			75	401	0.0806512
		88	107	0.0233151			81	132	0.0390891			69	196	0.0687867				62	126	0.0339301			93	441	0.082281			81	417	0.0794826			35	399	0.0802489
		69	105	0.0228793			31	131	0.038793			35	196	0.0687867				29	119	0.0320451			90	427	0.0796689			84	405	0.0771953			90	380	0.0764275
		78	100	0.0217898			84	118	0.0349433			75	177	0.0621186				81	117	0.0315065			81	417	0.0778032			93	384	0.0731926			81	359	0.0722039
		84	93	0.0202645			90	95	0.0281323			84	166	0.0582581				84	114	0.0306986			87	391	0.0729521			90	373	0.071096			87	350	0.0703938
		31	89	0.0193929			62	87	0.0257633			96	162	0.0568543				68	97	0.0261208			29	338	0.0630635			87	347	0.0661402			29	344	0.069187
		75	88	0.019175			64	84	0.0248749			68	151	0.0529938				31	92	0.0247743			96	298	0.0556003			31	322	0.0613751			96	300	0.0603375
		68	84	0.0183034			87	78	0.0230981			81	150	0.0526428				70	72	0.0193886			31	264	0.0492567			96	314	0.0598502			31	281	0.0565162
		93	84	0.0183034			37	77	0.022802			87	147	0.05159				90	71	0.0191193			64	200	0.0373157			62	203	0.038693			37	163	0.0327834
		81	70	0.0152528			93	73	0.0216175			70	136	0.0477295				87	61	0.0164265			62	187	0.0348901			37	202	0.0385024			62	113	0.0227271
		87	65	0.0141633			96	55	0.0162871			29	132	0.0463257				76	51	0.0137336			37	183	0.0341438			43	161	0.0306875			64	113	0.0227271
		70	58	0.0126381			68	46	0.013622			31	120	0.0421143				96	51	0.0137336			41	139	0.0259344			41	150	0.0285909			43	100	0.0201125
		74	48	0.0104591			76	43	0.0127336			76	78	0.0273743				93	47	0.0126565			68	128	0.023882			64	135	0.0257318			41	98	0.0197103
		37	47	0.0102412			49	41	0.0121413			74	73	0.0256195				37	47	0.0126565			70	118	0.0220162			68	131	0.0249694			68	92	0.0185035
		76	46	0.0100233			70	34	0.0100684			82	46	0.0161438				74	44	0.0118486			43	98	0.0182847			70	91	0.0173451			99	76	0.0152855
		49	45	0.0098054			43	33	0.00977228			37	45	0.0157929				80	31	0.00834787			49	88	0.0164189			49	68	0.0129612			70	75	0.0150844
		96	44	0.0095875			80	30	0.00888389			99	44	0.0154419				43	28	0.00754002			76	83	0.015486			99	65	0.0123894			76	46	0.00925175
		80	41	0.0089338			41	25	0.00740324			80	42	0.01474				41	24	0.00646287			74	76	0.01418			76	60	0.0114363			80	44	0.0088495
		92	23	0.00501165			74	24	0.00710711			43	20	0.00701905				102	22	0.0059243			99	73	0.0136202			80	58	0.0110551			49	44	0.0088495
		41	22	0.00479375			47	23	0.00681098			92	19	0.00666809				99	22	0.0059243			55	68	0.0126873			74	57	0.0108645			74	37	0.00744163
		43	18	0.00392216			99	18	0.00533033			41	17	0.00596619				82	20	0.00538573			53	67	0.0125007			47	36	0.00686181			55	28	0.0056315
		82	12	0.00261477			55	16	0.00473807			86	16	0.00561524				88	18	0.00484715			80	65	0.0121276			55	31	0.00590878			47	27	0.00543038
		47	12	0.00261477			123	13	0.00384968			102	14	0.00491333				47	16	0.00430858			47	56	0.0104484			108	30	0.00571817			82	22	0.00442475
		71	10	0.00217898			88	13	0.00384968			47	14	0.00491333				86	15	0.00403929			102	36	0.00671682			102	29	0.00552757			123	22	0.00442475
		99	8	0.00174318			120	12	0.00355356			49	13	0.00456238				108	14	0.00377001			88	36	0.00671682			88	28	0.00533696			102	19	0.00382138
		61	7	0.00152528			102	12	0.00355356			108	13	0.00456238				55	14	0.00377001			82	35	0.00653024			82	27	0.00514636			150	19	0.00382138
		55	7	0.00152528			82	11	0.00325743			88	13	0.00456238				94	13	0.00350072			108	24	0.00447788			100	21	0.00400272			108	18	0.00362025
		53	6	0.00130739			126	11	0.00325743			55	9	0.00315857				105	12	0.00323144			86	22	0.00410472			92	18	0.0034309			114	17	0.00341913
		89	6	0.00130739			228	11	0.00325743			105	7	0.00245667				49	12	0.00323144			114	21	0.00391814			86	17	0.0032403			126	16	0.003218
		59	6	0.00130739			129	10	0.0029613			94	6	0.00210571				92	11	0.00296215			92	20	0.00373157			138	16	0.00304969			86	16	0.003218
		95	6	0.00130739			92	10	0.0029613			132	6	0.00210571				120	11	0.00296215			59	20	0.00373157			105	16	0.00304969			94	15	0.00301688
		86	6	0.00130739			108	9	0.00266517			129	5	0.00175476				126	11	0.00296215			65	20	0.00373157			94	15	0.00285909			111	14	0.00281575
		94	5	0.00108949			216	9	0.00266517			114	5	0.00175476				114	11	0.00296215			117	15	0.00279867			111	14	0.00266848			120	14	0.00281575
		98	4	0.000871591			117	9	0.00266517			165	5	0.00175476				111	10	0.00269286			94	15	0.00279867			120	14	0.00266848			138	11	0.00221238
		91	4	0.000871591			234	8	0.00236904			111	5	0.00175476				138	9	0.00242358			144	14	0.0026121			114	14	0.00266848			53	11	0.00221238
		65	4	0.000871591			192	8	0.00236904			189	4	0.00140381				53	9	0.00242358			156	14	0.0026121			104	14	0.00266848			132	11	0.00221238
		73	3	0.000653693			138	7	0.00207291			120	4	0.00140381				123	9	0.00242358			67	14	0.0026121			112	13	0.00247788			105	11	0.00221238
		83	3	0.000653693			210	7	0.00207291			150	4	0.00140381				246	8	0.00215429			61	13	0.00242552			258	12	0.00228727			129	11	0.00221238
		85	2	0.000435795			105	7	0.00207291			184	4	0.00140381				132	8	0.00215429			105	13	0.00242552			150	11	0.00209666			88	11	0.00221238
		195	2	0.000435795			111	7	0.00207291			147	4	0.00140381				378	7	0.001885			126	13	0.00242552			159	11	0.00209666			288	10	0.00201125
		110	1	0.000217898			168	6	0.00177678			123	4	0.00140381				262	7	0.001885			104	13	0.00242552			61	10	0.00190606			144	10	0.00201125
		108	1	0.000217898			567	6	0.00177678			141	4	0.00140381				100	7	0.001885			120	12	0.00223894			144	10	0.00190606			92	10	0.00201125
		102	1	0.000217898			225	6	0.00177678			134	4	0.00140381				360	6	0.00161572			98	10	0.00186578			264	10	0.00190606			159	10	0.00201125
		326	1	0.000217898			354	6	0.00177678			206	3	0.00105286				600	6	0.00161572			168	10	0.00186578			128	10	0.00190606			266	10	0.00201125
		564	1	0.000217898			114	6	0.00177678			220	3	0.00105286				252	6	0.00161572			135	10	0.00186578			130	10	0.00190606			141	10	0.00201125
		576	1	0.000217898			249	6	0.00177678			153	3	0.00105286				390	6	0.00161572			100	10	0.00186578			65	10	0.00190606			61	9	0.00181013
		328	1	0.000217898			132	6	0.00177678			168	3	0.00105286				168	6	0.00161572			138	9	0.0016792			153	9	0.00171545			153	8	0.001609
		132	1	0.000217898			384	6	0.00177678			135	3	0.00105286				150	6	0.00161572			129	9	0.0016792			444	9	0.00171545			156	8	0.001609
		117	1	0.000217898			86	6	0.00177678			160	3	0.00105286				159	6	0.00161572			123	9	0.0016792			272	9	0.00171545			59	8	0.001609
		105	1	0.000217898			396	6	0.00177678			438	3	0.00105286				486	5	0.00134643			150	8	0.00149263			198	9	0.00171545			168	8	0.001609
		111	1	0.000217898			156	6	0.00177678			138	3	0.00105286				444	5	0.00134643			132	7	0.00130605			222	9	0.00171545			135	8	0.001609
		77	1	0.000217898			390	6	0.00177678			126	3	0.00105286				144	5	0.00134643			192	7	0.00130605			132	9	0.00171545			312	8	0.001609
		392	1	0.000217898			153	5	0.00148065			53	3	0.00105286				112	5	0.00134643			141	7	0.00130605			165	9	0.00171545			282	8	0.001609
		176	1	0.000217898			348	5	0.00148065			240	3	0.00105286				165	5	0.00134643			153	6	0.00111947			156	9	0.00171545			294	7	0.00140788
		292	1	0.000217898			594	5	0.00148065			216	3	0.00105286				312	5	0.00134643			165	6	0.00111947			135	9	0.00171545			112	7	0.00140788
		114	1	0.000217898			189	5	0.00148065			178	2	0.000701905				104	5	0.00134643			186	6	0.00111947			148	9	0.00171545			142	7	0.00140788
		104	1	0.000217898			579	5	0.00148065			61	2	0.000701905				266	5	0.00134643			147	6	0.00111947			268	9	0.00171545			276	7	0.00140788
		total_above	total_above	total_above			1215	5	0.00148065			144	2	0.000701905				384	5	0.00134643			111	6	0.00111947			262	8	0.00152485			222	7	0.00140788
		103	458931	100			144	5	0.00148065			366	2	0.000701905				376	5	0.00134643			77	6	0.00111947			53	8	0.00152485			147	7	0.00140788
							94	5	0.00148065			468	2	0.000701905				350	4	0.00107715			162	6	0.00111947			147	8	0.00152485			117	7	0.00140788
							441	5	0.00148065			441	2	0.000701905				98	4	0.00107715			174	6	0.00111947			59	8	0.00152485			252	7	0.00140788
							672	5	0.00148065			112	2	0.000701905				381	4	0.00107715			106	6	0.00111947			168	8	0.00152485			270	7	0.00140788
							666	5	0.00148065			176	2	0.000701905				633	4	0.00107715			177	5	0.000932892			126	8	0.00152485			162	7	0.00140788
							360	5	0.00148065			556	2	0.000701905				432	4	0.00107715			112	5	0.000932892			204	8	0.00152485			65	7	0.00140788
							663	5	0.00148065			414	2	0.000701905				363	4	0.00107715			73	5	0.000932892			282	8	0.00152485			268	7	0.00140788
							303	5	0.00148065			207	2	0.000701905				570	4	0.00107715			83	5	0.000932892			216	8	0.00152485			98	6	0.00120675
							387	5	0.00148065			1076	2	0.000701905				242	4	0.00107715			148	5	0.000932892			123	8	0.00152485			180	6	0.00120675
							891	5	0.00148065			198	2	0.000701905				399	4	0.00107715			71	4	0.000746313			142	7	0.00133424			246	6	0.00120675
							159	5	0.00148065			202	2	0.000701905				171	4	0.00107715			189	4	0.000746313			424	7	0.00133424			272	6	0.00120675
							195	5	0.00148065			162	2	0.000701905				651	4	0.00107715			128	4	0.000746313			240	7	0.00133424			264	6	0.00120675
							162	5	0.00148065			423	2	0.000701905				645	4	0.00107715			198	4	0.000746313			125	7	0.00133424			274	6	0.00120675
							612	5	0.00148065			174	2	0.000701905				354	4	0.00107715			252	4	0.000746313			284	7	0.00133424			278	6	0.00120675
							564	5	0.00148065			217	2	0.000701905				162	4	0.00107715			95	4	0.000746313			117	7	0.00133424			130	6	0.00120675
							657	5	0.00148065			478	2	0.000701905				106	4	0.00107715			356	4	0.000746313			141	7	0.00133424			198	6	0.00120675
							243	5	0.00148065			106	2	0.000701905				65	4	0.00107715			101	3	0.000559735			486	6	0.00114363			249	6	0.00120675
							147	5	0.00148065			459	2	0.000701905				396	4	0.00107715			285	3	0.000559735			246	6	0.00114363			240	6	0.00120675
							378	4	0.00118452			117	2	0.000701905				248	4	0.00107715			116	3	0.000559735			260	6	0.00114363			284	6	0.00120675
							861	4	0.00118452			210	2	0.000701905				594	3	0.000807859			660	3	0.000559735			136	6	0.00114363			165	6	0.00120675
							135	4	0.00118452			156	2	0.000701905				180	3	0.000807859			264	3	0.000559735			116	6	0.00114363			149	6	0.00120675
							364	4	0.00118452			59	2	0.000701905				260	3	0.000807859			207	3	0.000559735			274	6	0.00114363			237	6	0.00120675
							312	4	0.00118452			2746	1	0.000350952				294	3	0.000807859			130	3	0.000559735			276	6	0.00114363			100	6	0.00120675
							100	4	0.00118452			1768	1	0.000350952				264	3	0.000807859			85	3	0.000559735			210	6	0.00114363			104	6	0.00120675
							300	4	0.00118452			722	1	0.000350952				393	3	0.000807859			89	3	0.000559735			129	6	0.00114363			174	6	0.00120675
							606	4	0.00118452			578	1	0.000350952				375	3	0.000807859			91	3	0.000559735			436	6	0.00114363			106	6	0.00120675
							112	4	0.00118452			378	1	0.000350952				387	3	0.000807859			210	3	0.000559735			296	6	0.00114363			261	6	0.00120675
							224	4	0.00118452			540	1	0.000350952				240	3	0.000807859			118	3	0.000559735			292	6	0.00114363			134	6	0.00120675
							150	4	0.00118452			226	1	0.000350952				657	3	0.000807859			220	3	0.000559735			280	6	0.00114363			146	6	0.00120675
							267	4	0.00118452			1660	1	0.000350952				630	3	0.000807859			124	3	0.000559735			270	6	0.00114363			234	5	0.00100563
							208	4	0.00118452			1110	1	0.000350952				561	3	0.000807859			171	3	0.000559735			450	6	0.00114363			189	5	0.00100563
							648	4	0.00118452			418	1	0.000350952				357	3	0.000807859			79	3	0.000559735			318	6	0.00114363			444	5	0.00100563
							465	4	0.00118452			236	1	0.000350952				837	3	0.000807859			414	3	0.000559735			71	5	0.000953029			260	5	0.00100563
							819	4	0.00118452			124	1	0.000350952				406	3	0.000807859			280	3	0.000559735			430	5	0.000953029			116	5	0.00100563
							201	4	0.00118452			234	1	0.000350952				864	3	0.000807859			159	3	0.000559735			480	5	0.000953029			136	5	0.00100563
							174	4	0.00118452			594	1	0.000350952				597	3	0.000807859			195	3	0.000559735			432	5	0.000953029			446	5	0.00100563
							777	4	0.00118452			98	1	0.000350952				358	3	0.000807859			231	3	0.000559735			110	5	0.000953029			225	5	0.00100563
							705	4	0.00118452			720	1	0.000350952				226	3	0.000807859			204	3	0.000559735			155	5	0.000953029			91	5	0.00100563
							261	4	0.00118452			460	1	0.000350952				382	3	0.000807859			160	2	0.000373157			472	5	0.000953029			219	5	0.00100563
							459	4	0.00118452			119	1	0.000350952				388	3	0.000807859			180	2	0.000373157			252	5	0.000953029			118	5	0.00100563
							792	4	0.00118452			180	1	0.000350952				244	3	0.000807859			260	2	0.000373157			421	5	0.000953029			244	5	0.00100563
							1119	4	0.00118452			351	1	0.000350952				765	3	0.000807859			272	2	0.000373157			118	5	0.000953029			192	5	0.00100563
							420	4	0.00118452			246	1	0.000350952				405	3	0.000807859			110	2	0.000373157			194	5	0.000953029			67	5	0.00100563
							639	4	0.00118452			430	1	0.000350952				254	3	0.000807859			333	2	0.000373157			351	5	0.000953029			188	5	0.00100563
							876	3	0.000888389			152	1	0.000350952				392	3	0.000807859			170	2	0.000373157			452	5	0.000953029			95	5	0.00100563
							783	3	0.000888389			342	1	0.000350952				279	3	0.000807859			360	2	0.000373157			312	5	0.000953029			306	5	0.00100563
							789	3	0.000888389			444	1	0.000350952				372	3	0.000807859			274	2	0.000373157			176	5	0.000953029			318	5	0.00100563
							834	3	0.000888389			573	1	0.000350952				267	3	0.000807859			520	2	0.000373157			414	5	0.000953029			248	5	0.00100563
							627	3	0.000888389			136	1	0.000350952				368	3	0.000807859			184	2	0.000373157			208	5	0.000953029			71	4	0.0008045
							180	3	0.000888389			416	1	0.000350952				291	3	0.000807859			154	2	0.000373157			266	5	0.000953029			218	4	0.0008045
							324	3	0.000888389			300	1	0.000350952				273	3	0.000807859			522	2	0.000373157			422	5	0.000953029			285	4	0.0008045
							410	3	0.000888389			2232	1	0.000350952				270	3	0.000807859			242	2	0.000373157			243	5	0.000953029			110	4	0.0008045
							573	3	0.000888389			177	1	0.000350952				261	3	0.000807859			364	2	0.000373157			106	5	0.000953029			170	4	0.0008045
							762	3	0.000888389			436	1	0.000350952				204	3	0.000807859			213	2	0.000373157			157	5	0.000953029			360	4	0.0008045
							308	3	0.000888389			1822	1	0.000350952				228	3	0.000807859			279	2	0.000373157			420	5	0.000953029			250	4	0.0008045
							927	3	0.000888389			456	1	0.000350952				639	3	0.000807859			266	2	0.000373157			133	5	0.000953029			85	4	0.0008045
							456	3	0.000888389			672	1	0.000350952				238	3	0.000807859			183	2	0.000373157			248	5	0.000953029			424	4	0.0008045
							296	3	0.000888389			1746	1	0.000350952				258	3	0.000807859			190	2	0.000373157			218	4	0.000762423			163	4	0.0008045
							1062	3	0.000888389			432	1	0.000350952				141	3	0.000807859			504	2	0.000373157			234	4	0.000762423			140	4	0.0008045
							171	3	0.000888389			426	1	0.000350952				540	2	0.000538573			261	2	0.000373157			98	4	0.000762423			412	4	0.0008045
							525	3	0.000888389			369	1	0.000350952				153	2	0.000538573			172	2	0.000373157			456	4	0.000762423			125	4	0.0008045
							1011	3	0.000888389			1533	1	0.000350952				236	2	0.000538573			304	2	0.000373157			468	4	0.000762423			408	4	0.0008045
							468	3	0.000888389			170	1	0.000350952				285	2	0.000538573			258	2	0.000373157			294	4	0.000762423			124	4	0.0008045
							519	3	0.000888389			1540	1	0.000350952				160	2	0.000538573			146	2	0.000373157			255	4	0.000762423			152	4	0.0008045
							212	3	0.000888389			428	1	0.000350952				288	2	0.000538573			127	1	0.000186578			225	4	0.000762423			286	4	0.0008045
							352	3	0.000888389			264	1	0.000350952				1185	2	0.000538573			560	1	0.000186578			278	4	0.000762423			171	4	0.0008045
							279	3	0.000888389			255	1	0.000350952				558	2	0.000538573			578	1	0.000186578			434	4	0.000762423			445	4	0.0008045
							660	3	0.000888389			232	1	0.000350952				417	2	0.000538573			728	1	0.000186578			320	4	0.000762423			200	4	0.0008045
							264	3	0.000888389			462	1	0.000350952				678	2	0.000538573			236	1	0.000186578			140	4	0.000762423			441	4	0.0008045
							232	3	0.000888389			142	1	0.000350952				456	2	0.000538573			234	1	0.000186578			158	4	0.000762423			256	4	0.0008045
							330	3	0.000888389			394	1	0.000350952				2034	2	0.000538573			288	1	0.000186578			404	4	0.000762423			428	4	0.0008045
							53	3	0.000888389			2484	1	0.000350952				366	2	0.000538573			430	1	0.000186578			139	4	0.000762423			267	4	0.0008045
							543	3	0.000888389			476	1	0.000350952				1242	2	0.000538573			136	1	0.000186578			152	4	0.000762423			316	4	0.0008045
							591	3	0.000888389			960	1	0.000350952				756	2	0.000538573			308	1	0.000186578			342	4	0.000762423			73	4	0.0008045
							368	3	0.000888389			130	1	0.000350952				1305	2	0.000538573			456	1	0.000186578			254	4	0.000762423			298	4	0.0008045
							429	3	0.000888389			782	1	0.000350952				660	2	0.000538573			666	1	0.000186578			213	4	0.000762423			243	4	0.0008045
							585	3	0.000888389			332	1	0.000350952				232	2	0.000538573			255	1	0.000186578			372	4	0.000762423			204	4	0.0008045
							1113	3	0.000888389			276	1	0.000350952				274	2	0.000538573			232	1	0.000186578			428	4	0.000762423			172	4	0.0008045
							732	3	0.000888389			520	1	0.000350952				549	2	0.000538573			142	1	0.000186578			192	4	0.000762423			121	4	0.0008045
							140	3	0.000888389			259	1	0.000350952				303	2	0.000538573			330	1	0.000186578			354	4	0.000762423			258	4	0.0008045
							104	3	0.000888389			1224	1	0.000350952				250	2	0.000538573			387	1	0.000186578			73	4	0.000762423			403	4	0.0008045
							240	3	0.000888389			316	1	0.000350952				278	2	0.000538573			276	1	0.000186578			162	4	0.000762423			127	3	0.000603375
							230	3	0.000888389			1402	1	0.000350952				951	2	0.000538573			163	1	0.000186578			433	4	0.000762423			540	3	0.000603375
							774	3	0.000888389			175	1	0.000350952				89	2	0.000538573			1572	1	0.000186578			384	4	0.000762423			340	3	0.000603375
							402	3	0.000888389			208	1	0.000350952				648	2	0.000538573			1718	1	0.000186578			95	4	0.000762423			430	3	0.000603375
							338	3	0.000888389			489	1	0.000350952				198	2	0.000538573			249	1	0.000186578			261	4	0.000762423			107	3	0.000603375
							376	3	0.000888389			1098	1	0.000350952				819	2	0.000538573			140	1	0.000186578			228	4	0.000762423			177	3	0.000603375
							95	3	0.000888389			471	1	0.000350952				140	2	0.000538573			385	1	0.000186578			172	4	0.000762423			456	3	0.000603375
							1023	3	0.000888389			465	1	0.000350952				307	2	0.000538573			621	1	0.000186578			121	4	0.000762423			207	3	0.000603375
							321	3	0.000888389			249	1	0.000350952				801	2	0.000538573			440	1	0.000186578			304	4	0.000762423			552	3	0.000603375
							339	3	0.000888389			140	1	0.000350952				621	2	0.000538573			214	1	0.000186578			466	4	0.000762423			440	3	0.000603375
							735	3	0.000888389			104	1	0.000350952				230	2	0.000538573			315	1	0.000186578			134	4	0.000762423			230	3	0.000603375
							702	3	0.000888389			412	1	0.000350952				612	2	0.000538573			1827	1	0.000186578			146	4	0.000762423			115	3	0.000603375
							238	3	0.000888389			1286	1	0.000350952				1086	2	0.000538573			222	1	0.000186578			454	3	0.000571817			315	3	0.000603375
							297	3	0.000888389			314	1	0.000350952				229	2	0.000538573			125	1	0.000186578			285	3	0.000571817			363	3	0.000603375
							141	3	0.000888389			830	1	0.000350952				1125	2	0.000538573			714	1	0.000186578			160	3	0.000571817			600	3	0.000603375
							570	3	0.000888389			681	1	0.000350952				729	2	0.000538573			297	1	0.000186578			288	3	0.000571817			297	3	0.000603375
							909	3	0.000888389			270	1	0.000350952				147	2	0.000538573			1212	1	0.000186578			180	3	0.000571817			290	3	0.000603375
							252	3	0.000888389			195	1	0.000350952				344	2	0.000538573			290	1	0.000186578			189	3	0.000571817			139	3	0.000603375
							864	3	0.000888389			524	1	0.000350952				117	2	0.000538573			406	1	0.000186578			308	3	0.000571817			453	3	0.000603375
							318	3	0.000888389			6801	1	0.000350952				963	2	0.000538573			470	1	0.000186578			177	3	0.000571817			324	3	0.000603375
							840	3	0.000888389			440	1	0.000350952				290	2	0.000538573			654	1	0.000186578			400	3	0.000571817			300	3	0.000603375
							164	3	0.000888389			230	1	0.000350952				654	2	0.000538573			864	1	0.000186578			534	3	0.000571817			213	3	0.000603375
							206	2	0.000592259			922	1	0.000350952				156	2	0.000538573			219	1	0.000186578			446	3	0.000571817			109	3	0.000603375
							798	2	0.000592259			91	1	0.000350952				59	2	0.000538573			408	1	0.000186578			212	3	0.000571817			79	3	0.000603375
							1020	2	0.000592259			1086	1	0.000350952				1998	2	0.000538573			418	1	0.000186578			167	3	0.000571817			426	3	0.000603375
							978	2	0.000592259			474	1	0.000350952				118	2	0.000538573			178	1	0.000186578			510	3	0.000571817			462	3	0.000603375
							350	2	0.000592259			422	1	0.000350952				129	2	0.000538573			244	1	0.000186578			250	3	0.000571817			514	3	0.000603375
							675	2	0.000592259			1194	1	0.000350952				135	2	0.000538573			152	1	0.000186578			85	3	0.000571817			292	3	0.000603375
							382	2	0.000592259			866	1	0.000350952				1152	2	0.000538573			342	1	0.000186578			425	3	0.000571817			291	3	0.000603375
							340	2	0.000592259			188	1	0.000350952				364	2	0.000538573			312	1	0.000186578			163	3	0.000571817			280	3	0.000603375
							1293	2	0.000592259			402	1	0.000350952				1755	2	0.000538573			237	1	0.000186578			184	3	0.000571817			273	3	0.000603375
							933	2	0.000592259			222	1	0.000350952				897	2	0.000538573			309	1	0.000186578			230	3	0.000571817			131	3	0.000603375
							2460	2	0.000592259			2334	1	0.000350952				237	2	0.000538573			380	1	0.000186578			214	3	0.000571817			195	3	0.000603375
							218	2	0.000592259			122	1	0.000350952				370	2	0.000538573			254	1	0.000186578			315	3	0.000571817			201	3	0.000603375
							1518	2	0.000592259			628	1	0.000350952				296	2	0.000538573			496	1	0.000186578			328	3	0.000571817			302	3	0.000603375
							486	2	0.000592259			183	1	0.000350952				525	2	0.000538573			1568	1	0.000186578			122	3	0.000571817			183	3	0.000603375
							720	2	0.000592259			362	1	0.000350952				1866	2	0.000538573			759	1	0.000186578			269	3	0.000571817			384	3	0.000603375
							288	2	0.000592259			190	1	0.000350952				256	2	0.000538573			200	1	0.000186578			290	3	0.000571817			231	3	0.000603375
							351	2	0.000592259			504	1	0.000350952				1221	2	0.000538573			525	1	0.000186578			242	3	0.000571817			148	3	0.000603375
							246	2	0.000592259			65	1	0.000350952				1362	2	0.000538573			161	1	0.000186578			206	3	0.000571817			216	3	0.000603375
							690	2	0.000592259			203	1	0.000350952				615	2	0.000538573			109	1	0.000186578			348	3	0.000571817			133	3	0.000603375
							447	2	0.000592259			908	1	0.000350952				310	2	0.000538573			352	1	0.000186578			178	3	0.000571817			304	3	0.000603375
							480	2	0.000592259			204	1	0.000350952				192	2	0.000538573			426	1	0.000186578			388	3	0.000571817			166	3	0.000603375
							1056	2	0.000592259			1590	1	0.000350952				687	2	0.000538573			369	1	0.000186578			324	3	0.000571817			450	3	0.000603375
							405	2	0.000592259			228	1	0.000350952				849	2	0.000538573			651	1	0.000186578			244	3	0.000571817			356	3	0.000603375
							237	2	0.000592259			345	1	0.000350952				3272	2	0.000538573			176	1	0.000186578			77	3	0.000571817			164	3	0.000603375
							309	2	0.000592259			404	1	0.000350952				732	2	0.000538573			498	1	0.000186578			399	3	0.000571817			458	2	0.00040225
							381	2	0.000592259			516	1	0.000350952				471	2	0.000538573			256	1	0.000186578			427	3	0.000571817			451	2	0.00040225
							906	2	0.000592259			702	1	0.000350952				2058	2	0.000538573			462	1	0.000186578			224	3	0.000571817			454	2	0.00040225
							392	2	0.000592259			344	1	0.000350952				195	2	0.000538573			960	1	0.000186578			79	3	0.000571817			495	2	0.00040225
							177	2	0.000592259			2631	1	0.000350952				1602	2	0.000538573			492	1	0.000186578			426	3	0.000571817			236	2	0.00040225
							213	2	0.000592259			1794	1	0.000350952				786	2	0.000538573			292	1	0.000186578			256	3	0.000571817			447	2	0.00040225
							816	2	0.000592259			938	1	0.000350952				422	2	0.000538573			291	1	0.000186578			462	3	0.000571817			415	2	0.00040225
							386	2	0.000592259			1132	1	0.000350952				774	2	0.000538573			327	1	0.000186578			469	3	0.000571817			308	2	0.00040225
							1026	2	0.000592259			670	1	0.000350952				777	2	0.000538573			471	1	0.000186578			310	3	0.000571817			400	2	0.00040225
							582	2	0.000592259			406	1	0.000350952				243	2	0.000538573			270	1	0.000186578			316	3	0.000571817			151	2	0.00040225
							400	2	0.000592259			166	1	0.000350952				343	2	0.000538573			103	1	0.000186578			429	3	0.000571817			468	2	0.00040225
							534	2	0.000592259			1917	1	0.000350952				624	2	0.000538573			97	1	0.000186578			195	3	0.000571817			137	2	0.00040225
							888	2	0.000592259			450	1	0.000350952				1041	2	0.000538573			750	1	0.000186578			103	3	0.000571817			432	2	0.00040225
							633	2	0.000592259			408	1	0.000350952				268	2	0.000538573			188	1	0.000186578			174	3	0.000571817			262	2	0.00040225
							294	2	0.000592259			528	1	0.000350952				172	2	0.000538573			143	1	0.000186578			188	3	0.000571817			255	2	0.00040225
							1140	2	0.000592259			164	1	0.000350952				618	2	0.000538573			464	1	0.000186578			402	3	0.000571817			182	2	0.00040225
							1803	2	0.000592259			total_above	total_above	total_above				450	2	0.000538573			562	1	0.000186578			464	3	0.000571817			477	2	0.00040225
							1245	2	0.000592259			247	284939	100				972	2	0.000538573			376	1	0.000186578			190	3	0.000571817			167	2	0.00040225
							1074	2	0.000592259									882	1	0.000269286			243	1	0.000186578			298	3	0.000571817			155	2	0.00040225
							110	2	0.000592259									1050	1	0.000269286			435	1	0.000186578			253	3	0.000571817			387	2	0.00040225
							333	2	0.000592259									1488	1	0.000269286			228	1	0.000186578			448	3	0.000571817			89	2	0.00040225
							369	2	0.000592259									798	1	0.000269286			268	1	0.000186578			403	3	0.000571817			434	2	0.00040225
							483	2	0.000592259									728	1	0.000269286			121	1	0.000186578			517	2	0.000381212			214	2	0.00040225
							498	2	0.000592259									2144	1	0.000269286			216	1	0.000186578			451	2	0.000381212			564	2	0.00040225
							372	2	0.000592259									325	1	0.000269286			938	1	0.000186578			634	2	0.000381212			544	2	0.00040225
							810	2	0.000592259									2754	1	0.000269286			1620	1	0.000186578			378	2	0.000381212			328	2	0.00040225
							207	2	0.000592259									1214	1	0.000269286			133	1	0.000186578			540	2	0.000381212			122	2	0.00040225
							142	2	0.000592259									495	1	0.000269286			134	1	0.000186578			101	2	0.000381212			158	2	0.00040225
							393	2	0.000592259									2086	1	0.000269286			318	1	0.000186578			119	2	0.000381212			997	2	0.00040225
							1272	2	0.000592259									218	1	0.000269286			528	1	0.000186578			438	2	0.000381212			186	2	0.00040225
							549	2	0.000592259									2458	1	0.000269286			total_above	total_above	total_above			558	2	0.000381212			457	2	0.00040225
							984	2	0.000592259									834	1	0.000269286			261	535968	100			417	2	0.000381212			210	2	0.00040225
							1176	2	0.000592259									2328	1	0.000269286								366	2	0.000381212			530	2	0.00040225
							1005	2	0.000592259									234	1	0.000269286								151	2	0.000381212			271	2	0.00040225
							501	2	0.000592259									1438	1	0.000269286								413	2	0.000381212			196	2	0.00040225
							687	2	0.000592259									2274	1	0.000269286								137	2	0.000381212			242	2	0.00040225
							960	2	0.000592259									1068	1	0.000269286								545	2	0.000381212			443	2	0.00040225
							603	2	0.000592259									2114	1	0.000269286								170	2	0.000381212			194	2	0.00040225
							276	2	0.000592259									2134	1	0.000269286								526	2	0.000381212			226	2	0.00040225
							921	2	0.000592259									119	1	0.000269286								566	2	0.000381212			431	2	0.00040225
							1146	2	0.000592259									410	1	0.000269286								182	2	0.000381212			418	2	0.00040225
							492	2	0.000592259									690	1	0.000269286								232	2	0.000381212			348	2	0.00040225
							374	2	0.000592259									447	1	0.000269286								303	2	0.000381212			178	2	0.00040225
							930	2	0.000592259									1446	1	0.000269286								387	2	0.000381212			113	2	0.00040225
							642	2	0.000592259									189	1	0.000269286								249	2	0.000381212			452	2	0.00040225
							1725	2	0.000592259									480	1	0.000269286								412	2	0.000381212			77	2	0.00040225
							1059	2	0.000592259									438	1	0.000269286								154	2	0.000381212			309	2	0.00040225
							327	2	0.000592259									762	1	0.000269286								326	2	0.000381212			416	2	0.00040225
							273	2	0.000592259									734	1	0.000269286								440	2	0.000381212			496	2	0.00040225
							1509	2	0.000592259									116	1	0.000269286								91	2	0.000381212			235	2	0.00040225
							858	2	0.000592259									1935	1	0.000269286								217	2	0.000381212			436	2	0.00040225
							412	2	0.000592259									308	1	0.000269286								281	2	0.000381212			296	2	0.00040225
							801	2	0.000592259									177	1	0.000269286								546	2	0.000381212			251	2	0.00040225
							1101	2	0.000592259									272	1	0.000269286								247	2	0.000381212			369	2	0.00040225
							552	2	0.000592259									3690	1	0.000269286								516	2	0.000381212			372	2	0.00040225
							780	2	0.000592259									888	1	0.000269286								561	2	0.000381212			414	2	0.00040225
							334	2	0.000592259									1011	1	0.000269286								357	2	0.000381212			610	2	0.00040225
							1008	2	0.000592259									468	1	0.000269286								600	2	0.000381212			476	2	0.00040225
							423	2	0.000592259									1161	1	0.000269286								173	2	0.000381212			332	2	0.00040225
							936	2	0.000592259									475	1	0.000269286								271	2	0.000381212			492	2	0.00040225
							1086	2	0.000592259									990	1	0.000269286								219	2	0.000381212			471	2	0.00040225
							867	2	0.000592259									2316	1	0.000269286								390	2	0.000381212			103	2	0.00040225
							693	2	0.000592259									1614	1	0.000269286								408	2	0.000381212			423	2	0.00040225
							804	2	0.000592259									2996	1	0.000269286								443	2	0.000381212			439	2	0.00040225
							870	2	0.000592259									606	1	0.000269286								220	2	0.000381212			411	2	0.00040225
							362	2	0.000592259									1383	1	0.000269286								382	2	0.000381212			190	2	0.00040225
							411	2	0.000592259									666	1	0.000269286								418	2	0.000381212			228	2	0.00040225
							892	2	0.000592259									1074	1	0.000269286								145	2	0.000381212			420	2	0.00040225
							942	2	0.000592259									2158	1	0.000269286								124	2	0.000381212			466	2	0.00040225
							522	2	0.000592259									446	1	0.000269286								460	2	0.000381212			578	1	0.000201125
							741	2	0.000592259									1944	1	0.000269286								113	2	0.000381212			978	1	0.000201125
							822	2	0.000592259									1149	1	0.000269286								309	2	0.000381212			101	1	0.000201125
							231	2	0.000592259									255	1	0.000269286								416	2	0.000381212			311	1	0.000201125
							1773	2	0.000592259									359	1	0.000269286								300	2	0.000381212			706	1	0.000201125
							1191	2	0.000592259									717	1	0.000269286								496	2	0.000381212			1438	1	0.000201125
							1158	2	0.000592259									1182	1	0.000269286								265	2	0.000381212			1354	1	0.000201125
							1041	2	0.000592259									1605	1	0.000269286								445	2	0.000381212			160	1	0.000201125
							771	2	0.000592259									1485	1	0.000269286								200	2	0.000381212			193	1	0.000201125
							924	2	0.000592259									128	1	0.000269286								557	2	0.000381212			119	1	0.000201125
							186	2	0.000592259									501	1	0.000269286								346	2	0.000381212			586	1	0.000201125
							885	2	0.000592259									490	1	0.000269286								352	2	0.000381212			480	1	0.000201125
							1179	2	0.000592259									130	1	0.000269286								251	2	0.000381212			438	1	0.000201125
							404	2	0.000592259									1562	1	0.000269286								483	2	0.000381212			417	1	0.000201125
							1551	2	0.000592259									1156	1	0.000269286								500	2	0.000381212			573	1	0.000201125
							344	2	0.000592259									591	1	0.000269286								632	2	0.000381212			381	1	0.000201125
							1137	2	0.000592259									2847	1	0.000269286								332	2	0.000381212			205	1	0.000201125
							852	2	0.000592259									828	1	0.000269286								492	2	0.000381212			652	1	0.000201125
							600	2	0.000592259									276	1	0.000269286								622	2	0.000381212			366	1	0.000201125
							336	2	0.000592259									1218	1	0.000269286								131	2	0.000381212			534	1	0.000201125
							1532	2	0.000592259									424	1	0.000269286								334	2	0.000381212			700	1	0.000201125
							1212	2	0.000592259									1836	1	0.000269286								201	2	0.000381212			287	1	0.000201125
							1620	2	0.000592259									2402	1	0.000269286								143	2	0.000381212			606	1	0.000201125
							1290	2	0.000592259									434	1	0.000269286								183	2	0.000381212			588	1	0.000201125
							304	2	0.000592259									1584	1	0.000269286								478	2	0.000381212			212	1	0.000201125
							258	2	0.000592259									642	1	0.000269286								376	2	0.000381212			556	1	0.000201125
							306	2	0.000592259									1329	1	0.000269286								231	2	0.000381212			510	1	0.000201125
							618	2	0.000592259									320	1	0.000269286								321	2	0.000381212			549	1	0.000201125
							219	2	0.000592259									939	1	0.000269286								339	2	0.000381212			303	1	0.000201125
							356	2	0.000592259									361	1	0.000269286								596	2	0.000381212			501	1	0.000201125
							807	2	0.000592259									249	1	0.000269286								494	2	0.000381212			626	1	0.000201125
							945	2	0.000592259									412	1	0.000269286								277	2	0.000381212			257	1	0.000201125
							358	1	0.00029613									1479	1	0.000269286								306	2	0.000381212			425	1	0.000201125
							1065	1	0.00029613									552	1	0.000269286								185	2	0.000381212			259	1	0.000201125
							1488	1	0.00029613									377	1	0.000269286								356	2	0.000381212			584	1	0.000201125
							1050	1	0.00029613									1044	1	0.000269286								127	1	0.000190606			988	1	0.000201125
							220	1	0.00029613									936	1	0.000269286								512	1	0.000190606			442	1	0.000201125
							2448	1	0.00029613									91	1	0.000269286								458	1	0.000190606			465	1	0.000201125
							1257	1	0.00029613									474	1	0.000269286								311	1	0.000190606			184	1	0.000201125
							1689	1	0.00029613									867	1	0.000269286								236	1	0.000190606			2127	1	0.000201125
							2154	1	0.00029613									214	1	0.000269286								569	1	0.000190606			181	1	0.000201125
							1638	1	0.00029613									315	1	0.000269286								193	1	0.000190606			154	1	0.000201125
							742	1	0.00029613									576	1	0.000269286								586	1	0.000190606			479	1	0.000201125
							1233	1	0.00029613									222	1	0.000269286								410	1	0.000190606			657	1	0.000201125
							684	1	0.00029613									1512	1	0.000269286								447	1	0.000190606			738	1	0.000201125
							1448	1	0.00029613									2564	1	0.000269286								536	1	0.000190606			1644	1	0.000201125
							825	1	0.00029613									328	1	0.000269286								506	1	0.000190606			217	1	0.000201125
							495	1	0.00029613									122	1	0.000269286								678	1	0.000190606			608	1	0.000201125
							2145	1	0.00029613									4062	1	0.000269286								205	1	0.000190606			522	1	0.000201125
							1083	1	0.00029613									2412	1	0.000269286								493	1	0.000190606			529	1	0.000201125
							1110	1	0.00029613									1443	1	0.000269286								744	1	0.000190606			808	1	0.000201125
							236	1	0.00029613									1188	1	0.000269286								287	1	0.000190606			401	1	0.000201125
							1152	1	0.00029613									1186	1	0.000269286								764	1	0.000190606			404	1	0.000201125
							285	1	0.00029613									714	1	0.000269286								349	1	0.000190606			516	1	0.000201125
							124	1	0.00029613									1150	1	0.000269286								333	1	0.000190606			636	1	0.000201125
							1374	1	0.00029613									3009	1	0.000269286								646	1	0.000190606			209	1	0.000201125
							1528	1	0.00029613									1335	1	0.000269286								660	1	0.000190606			455	1	0.000201125
							388	1	0.00029613									2580	1	0.000269286								227	1	0.000190606			336	1	0.000201125
							1068	1	0.00029613									459	1	0.000269286								717	1	0.000190606			980	1	0.000201125
							160	1	0.00029613									284	1	0.000269286								477	1	0.000190606			592	1	0.000201125
							1278	1	0.00029613									247	1	0.000269286								330	1	0.000190606			406	1	0.000201125
							1992	1	0.00029613									771	1	0.000269286								207	1	0.000190606			283	1	0.000201125
							1887	1	0.00029613									1119	1	0.000269286								393	1	0.000190606			206	1	0.000201125
							723	1	0.00029613									915	1	0.000269286								1128	1	0.000190606			358	1	0.000201125
							586	1	0.00029613									404	1	0.000269286								375	1	0.000190606			437	1	0.000201125
							1389	1	0.00029613									974	1	0.000269286								257	1	0.000190606			548	1	0.000201125
							453	1	0.00029613									1301	1	0.000269286								4750	1	0.000190606			145	1	0.000201125
							244	1	0.00029613									696	1	0.000269286								520	1	0.000190606			485	1	0.000201125
							999	1	0.00029613									2433	1	0.000269286								532	1	0.000190606			723	1	0.000201125
							488	1	0.00029613									670	1	0.000269286								1404	1	0.000190606			579	1	0.000201125
							2811	1	0.00029613									210	1	0.000269286								395	1	0.000190606			535	1	0.000201125
							1232	1	0.00029613									2358	1	0.000269286								1836	1	0.000190606			507	1	0.000201125
							1446	1	0.00029613									2247	1	0.000269286								89	1	0.000190606			567	1	0.000201125
							1386	1	0.00029613									219	1	0.000269286								175	1	0.000190606			380	1	0.000201125
							2118	1	0.00029613									840	1	0.000269286								442	1	0.000190606			254	1	0.000201125
							152	1	0.00029613									408	1	0.000269286								642	1	0.000190606			399	1	0.000201125
							342	1	0.00029613									1674	1	0.000269286								465	1	0.000190606			265	1	0.000201125
							862	1	0.00029613									331	1	0.000269286								14980	1	0.000190606			161	1	0.000201125
							438	1	0.00029613									194	1	0.000269286								181	1	0.000190606			275	1	0.000201125
							77	1	0.00029613									220	1	0.000269286								335	1	0.000190606			352	1	0.000201125
							558	1	0.00029613									1257	1	0.000269286								552	1	0.000190606			176	1	0.000201125
							1473	1	0.00029613									1296	1	0.000269286								598	1	0.000190606			956	1	0.000201125
							897	1	0.00029613									948	1	0.000269286								115	1	0.000190606			10196	1	0.000201125
							260	1	0.00029613									675	1	0.000269286								299	1	0.000190606			4773	1	0.000201125
							2061	1	0.00029613									3510	1	0.000269286								377	1	0.000190606			310	1	0.000201125
							1173	1	0.00029613									1573	1	0.000269286								602	1	0.000190606			215	1	0.000201125
							1734	1	0.00029613									2020	1	0.000269286								612	1	0.000190606			620	1	0.000201125
							136	1	0.00029613									2217	1	0.000269286								467	1	0.000190606			368	1	0.000201125
							116	1	0.00029613									348	1	0.000269286								474	1	0.000190606			429	1	0.000201125
							416	1	0.00029613									1518	1	0.000269286								481	1	0.000190606			241	1	0.000201125
							1197	1	0.00029613									1131	1	0.000269286								564	1	0.000190606			327	1	0.000201125
							380	1	0.00029613									367	1	0.000269286								657	1	0.000190606			314	1	0.000201125
							800	1	0.00029613									460	1	0.000269286								503	1	0.000190606			555	1	0.000201125
							254	1	0.00029613									453	1	0.000269286								484	1	0.000190606			538	1	0.000201125
							1365	1	0.00029613									1386	1	0.000269286								305	1	0.000190606			433	1	0.000201125
							496	1	0.00029613									1032	1	0.000269286								628	1	0.000190606			422	1	0.000201125
							678	1	0.00029613									1536	1	0.000269286								630	1	0.000190606			402	1	0.000201125
							205	1	0.00029613									579	1	0.000269286								522	1	0.000190606			640	1	0.000201125
							644	1	0.00029613									295	1	0.000269286								714	1	0.000190606			83	1	0.000201125
							399	1	0.00029613									1056	1	0.000269286								397	1	0.000190606			143	1	0.000201125
							874	1	0.00029613									3138	1	0.000269286								459	1	0.000190606			518	1	0.000201125
							1143	1	0.00029613									77	1	0.000269286								186	1	0.000190606			497	1	0.000201125
							1539	1	0.00029613									1215	1	0.000269286								344	1	0.000190606			504	1	0.000201125
							200	1	0.00029613									1173	1	0.000269286								1812	1	0.000190606			203	1	0.000201125
							366	1	0.00029613									309	1	0.000269286								455	1	0.000190606			321	1	0.000201125
							2331	1	0.00029613									380	1	0.000269286								336	1	0.000190606			624	1	0.000201125
							2343	1	0.00029613									824	1	0.000269286								457	1	0.000190606			435	1	0.000201125
							744	1	0.00029613									286	1	0.000269286								297	1	0.000190606			924	1	0.000201125
							2376	1	0.00029613									1395	1	0.000269286								550	1	0.000190606			339	1	0.000201125
							1239	1	0.00029613									800	1	0.000269286								505	1	0.000190606			494	1	0.000201125
							1604	1	0.00029613									1568	1	0.000269286								670	1	0.000190606			238	1	0.000201125
							1161	1	0.00029613									759	1	0.000269286								419	1	0.000190606			448	1	0.000201125
							1952	1	0.00029613									213	1	0.000269286								13916	1	0.000190606			396	1	0.000201125
							990	1	0.00029613									816	1	0.000269286								625	1	0.000190606			972	1	0.000201125
							764	1	0.00029613									1143	1	0.000269286								149	1	0.000190606			185	1	0.000201125
							932	1	0.00029613									916	1	0.000269286								470	1	0.000190606			1719	1	0.000201125
							1731	1	0.00029613									386	1	0.000269286								491	1	0.000190606			total_above	total_above	total_above
							1242	1	0.00029613									2043	1	0.000269286								196	1	0.000190606			416	497203	100
							1107	1	0.00029613									582	1	0.000269286								358	1	0.000190606
							1383	1	0.00029613									1581	1	0.000269286								580	1	0.000190606
							860	1	0.00029613									441	1	0.000269286								437	1	0.000190606
							346	1	0.00029613									868	1	0.000269286								1870	1	0.000190606
							708	1	0.00029613									672	1	0.000269286								627	1	0.000190606
							710	1	0.00029613									1731	1	0.000269286								364	1	0.000190606
							1470	1	0.00029613									1746	1	0.000269286								720	1	0.000190606
							588	1	0.00029613									1980	1	0.000269286								453	1	0.000190606
							2964	1	0.00029613									996	1	0.000269286								488	1	0.000190606
							756	1	0.00029613									498	1	0.000269286								295	1	0.000190606
							446	1	0.00029613									1122	1	0.000269286								579	1	0.000190606
							262	1	0.00029613									462	1	0.000269286								535	1	0.000190606
							1944	1	0.00029613									414	1	0.000269286								405	1	0.000190606
							1149	1	0.00029613									843	1	0.000269286								237	1	0.000190606
							651	1	0.00029613									1491	1	0.000269286								370	1	0.000190606
							256	1	0.00029613									2484	1	0.000269286								380	1	0.000190606
							170	1	0.00029613									513	1	0.000269286								392	1	0.000190606
							1592	1	0.00029613									476	1	0.000269286								605	1	0.000190606
							918	1	0.00029613									1272	1	0.000269286								607	1	0.000190606
							15651	1	0.00029613									1299	1	0.000269286								235	1	0.000190606
							1053	1	0.00029613									1236	1	0.000269286								171	1	0.000190606
							462	1	0.00029613									1566	1	0.000269286								386	1	0.000190606
							414	1	0.00029613									1005	1	0.000269286								525	1	0.000190606
							1014	1	0.00029613									215	1	0.000269286								161	1	0.000190606
							477	1	0.00029613									543	1	0.000269286								582	1	0.000190606
							1856	1	0.00029613									332	1	0.000269286								109	1	0.000190606
							1338	1	0.00029613									3240	1	0.000269286								441	1	0.000190606
							1491	1	0.00029613									603	1	0.000269286								275	1	0.000190606
							3054	1	0.00029613									1410	1	0.000269286								197	1	0.000190606
							1182	1	0.00029613									620	1	0.000269286								1400	1	0.000190606
							2484	1	0.00029613									1224	1	0.000269286								650	1	0.000190606
							610	1	0.00029613									316	1	0.000269286								664	1	0.000190606
							615	1	0.00029613									492	1	0.000269286								369	1	0.000190606
							969	1	0.00029613									292	1	0.000269286								279	1	0.000190606
							510	1	0.00029613									429	1	0.000269286								651	1	0.000190606
							1077	1	0.00029613									73	1	0.000269286								498	1	0.000190606
							1299	1	0.00029613									795	1	0.000269286								1200	1	0.000190606
							1611	1	0.00029613									489	1	0.000269286								918	1	0.000190606
							322	1	0.00029613									585	1	0.000269286								394	1	0.000190606
							645	1	0.00029613									327	1	0.000269286								610	1	0.000190606
							1326	1	0.00029613									1080	1	0.000269286								322	1	0.000190606
							1155	1	0.00029613									280	1	0.000269286								635	1	0.000190606
							1566	1	0.00029613									314	1	0.000269286								215	1	0.000190606
							3372	1	0.00029613									1635	1	0.000269286								245	1	0.000190606
							1485	1	0.00029613									2490	1	0.000269286								543	1	0.000190606
							310	1	0.00029613									855	1	0.000269286								620	1	0.000190606
							250	1	0.00029613									680	1	0.000269286								368	1	0.000190606
							699	1	0.00029613									831	1	0.000269286								611	1	0.000190606
							490	1	0.00029613									647	1	0.000269286								291	1	0.000190606
							1038	1	0.00029613									1206	1	0.000269286								374	1	0.000190606
							1302	1	0.00029613									1008	1	0.000269286								409	1	0.000190606
							1824	1	0.00029613									174	1	0.000269286								67	1	0.000190606
							1557	1	0.00029613									1624	1	0.000269286								241	1	0.000190606
							828	1	0.00029613									1695	1	0.000269286								489	1	0.000190606
							2106	1	0.00029613									750	1	0.000269286								327	1	0.000190606
							316	1	0.00029613									188	1	0.000269286								674	1	0.000190606
							584	1	0.00029613									402	1	0.000269286								273	1	0.000190606
							292	1	0.00029613									1940	1	0.000269286								471	1	0.000190606
							1476	1	0.00029613									1468	1	0.000269286								314	1	0.000190606
							73	1	0.00029613									1818	1	0.000269286								553	1	0.000190606
							1116	1	0.00029613									464	1	0.000269286								538	1	0.000190606
							1737	1	0.00029613									183	1	0.000269286								423	1	0.000190606
							1329	1	0.00029613									362	1	0.000269286								97	1	0.000190606
							812	1	0.00029613									398	1	0.000269286								302	1	0.000190606
							198	1	0.00029613									2016	1	0.000269286								693	1	0.000190606
							2550	1	0.00029613									2286	1	0.000269286								2664	1	0.000190606
							1080	1	0.00029613									1930	1	0.000269286								640	1	0.000190606
							1317	1	0.00029613									609	1	0.000269286								562	1	0.000190606
							280	1	0.00029613									190	1	0.000269286								497	1	0.000190606
							202	1	0.00029613									298	1	0.000269286								362	1	0.000190606
							1881	1	0.00029613									822	1	0.000269286								439	1	0.000190606
							184	1	0.00029613									2823	1	0.000269286								169	1	0.000190606
							776	1	0.00029613									726	1	0.000269286								398	1	0.000190606
							894	1	0.00029613									1665	1	0.000269286								407	1	0.000190606
							1416	1	0.00029613									321	1	0.000269286								601	1	0.000190606
							1269	1	0.00029613									792	1	0.000269286								726	1	0.000190606
							954	1	0.00029613									435	1	0.000269286								624	1	0.000190606
							1359	1	0.00029613									1990	1	0.000269286								435	1	0.000190606
							1467	1	0.00029613									2462	1	0.000269286								4162	1	0.000190606
							747	1	0.00029613									885	1	0.000269286								531	1	0.000190606
							1252	1	0.00029613									339	1	0.000269286								238	1	0.000190606
							1017	1	0.00029613									2352	1	0.000269286								643	1	0.000190606
							270	1	0.00029613									669	1	0.000269286								179	1	0.000190606
							621	1	0.00029613									448	1	0.000269286								547	1	0.000190606
							1788	1	0.00029613									1227	1	0.000269286								396	1	0.000190606
							831	1	0.00029613									216	1	0.000269286								166	1	0.000190606
							598	1	0.00029613									2427	1	0.000269286								900	1	0.000190606
							880	1	0.00029613									852	1	0.000269286								473	1	0.000190606
							786	1	0.00029613									2456	1	0.000269286								528	1	0.000190606
							440	1	0.00029613									1616	1	0.000269286								164	1	0.000190606
							740	1	0.00029613									1422	1	0.000269286								total_above	total_above	total_above
							9663	1	0.00029613									482	1	0.000269286								508	524643	100
							1350	1	0.00029613									306	1	0.000269286
							902	1	0.00029613									1047	1	0.000269286
							91	1	0.00029613									1276	1	0.000269286
							266	1	0.00029613									1578	1	0.000269286
							1353	1	0.00029613									909	1	0.000269286
							688	1	0.00029613									848	1	0.000269286
							768	1	0.00029613									2196	1	0.000269286
							1092	1	0.00029613									1713	1	0.000269286
							770	1	0.00029613									900	1	0.000269286
							188	1	0.00029613									318	1	0.000269286
							315	1	0.00029613									356	1	0.000269286
							1347	1	0.00029613									1719	1	0.000269286
							576	1	0.00029613									528	1	0.000269286
							738	1	0.00029613									807	1	0.000269286
							2334	1	0.00029613									2040	1	0.000269286
							1818	1	0.00029613									total_above	total_above	total_above
							328	1	0.00029613									525	371352	100
							122	1	0.00029613
							363	1	0.00029613
							2325	1	0.00029613
							3189	1	0.00029613
							711	1	0.00029613
							1791	1	0.00029613
							546	1	0.00029613
							1428	1	0.00029613
							912	1	0.00029613
							1632	1	0.00029613
							1125	1	0.00029613
							1167	1	0.00029613
							298	1	0.00029613
							714	1	0.00029613
							148	1	0.00029613
							1545	1	0.00029613
							753	1	0.00029613
							981	1	0.00029613
							726	1	0.00029613
							2439	1	0.00029613
							624	1	0.00029613
							903	1	0.00029613
							204	1	0.00029613
							1248	1	0.00029613
							165	1	0.00029613
							729	1	0.00029613
							435	1	0.00029613
							1652	1	0.00029613
							760	1	0.00029613
							531	1	0.00029613
							915	1	0.00029613
							2352	1	0.00029613
							282	1	0.00029613
							1071	1	0.00029613
							1348	1	0.00029613
							636	1	0.00029613
							2346	1	0.00029613
							1710	1	0.00029613
							1104	1	0.00029613
							561	1	0.00029613
							448	1	0.00029613
							1227	1	0.00029613
							1941	1	0.00029613
							2766	1	0.00029613
							1794	1	0.00029613
							2031	1	0.00029613
							879	1	0.00029613
							1596	1	0.00029613
							550	1	0.00029613
							1164	1	0.00029613
							1132	1	0.00029613
							837	1	0.00029613
							482	1	0.00029613
							654	1	0.00029613
							450	1	0.00029613
							1713	1	0.00029613
							3117	1	0.00029613
							5739	1	0.00029613
							900	1	0.00029613
							1134	1	0.00029613
							1377	1	0.00029613
							1774	1	0.00029613
							597	1	0.00029613
							146	1	0.00029613
							408	1	0.00029613
							528	1	0.00029613
							196	1	0.00029613
							242	1	0.00029613
							total_above	total_above	total_above
							595	337690	100
