# Supplementary material for: Comparative genome-wide characterization leading to simple sequence repeat marker development for Nicotiana
Source: BMC Genomics. 2018 Jun 27;19:500. doi: 10.1186/s12864-018-4878-4 (PMC6020451; doi:10.1186/s12864-018-4878-4)
Supplement: Supplementary file 3 — Table S2 Duplication between NIX and reported markers. (XLS 41 kb) [file 12864_2018_4878_MOESM3_ESM.xls]

## Sheet: sup3 markers_duplicated.pair
NIX102397	PT30001
NIX103080	PT53741
NIX1049128	PT52804
NIX1056166	PT54045
NIX1058158	PT60382
NIX106415	PT54357
NIX1069859	PT54316
NIX107760	PT51666
NIX1082303	PT52207
NIX108536	PT53474
NIX1096064	PT52695
NIX1096877	PT60430
NIX1098053	PT52525
NIX110137	PT51059
NIX1101799	PT52073
NIX1104271	PT60500
NIX110554	PT55043
NIX1109216	PT51612
NIX1109337	PT51538
NIX1118276	PT60789
NIX1119002	PT54792
NIX1123808	PT60753
NIX1124100	PT52984
NIX1125938	PT51719
NIX112662	PT51475
NIX1132384	PT60483
NIX1133938	PT53359
NIX113464	PT61191
NIX1145727	PT51248
NIX1147580	PT54703
NIX1147647	PT50185
NIX1147831	PT52516
NIX1149502	PT53734
NIX1152814	PT20357
NIX1167050	PT60937
NIX1167752	PT52769
NIX1167787	PT53745
NIX1176445	PT52611
NIX118705	PT54296
NIX1188101	PT53756
NIX1193638	PT54907
NIX1203467	PT61218
NIX120821	PT53403
NIX1211729	PT53203
NIX1218388	PT60904
NIX122466	PT60269
NIX126899	PT60945
NIX131065	PT53841
NIX131205	PT53080
NIX131915	PT54210
NIX132058	PT51601
NIX13243	PT54691
NIX133413	PT60317
NIX13349	PT51117
NIX13469	PT50080
NIX13948	PT53926
NIX141313	PT60489
NIX143558	PT50817
NIX145302	PT60410
NIX151716	PT40021
NIX155079	PT54150
NIX156863	PT53805
NIX15767	PT61376
NIX161482	PT52768
NIX162569	PT52528
NIX163697	PT53340
NIX166710	PT50500
NIX1718	PT50692
NIX173907	PT53977
NIX173936	PT51594
NIX174559	PT54598
NIX177260	PT51639
NIX178276	PT51295
NIX178911	PT54946
NIX181218	PT52798
NIX182735	PT51401
NIX184606	PT53556
NIX185633	PT52576
NIX185750	PT60119
NIX186407	PT52888
NIX191110	PT60421
NIX19228	PT54080
NIX194903	PT53692
NIX198114	PT51006
NIX199191	PT61535
NIX201433	PT54752
NIX20433	PT53122
NIX205861	PT52118
NIX209278	PT51206
NIX209550	PT61464
NIX215735	PT54773
NIX218465	PT53911
NIX222561	PT54582
NIX223043	PT30311
NIX224305	PT51792
NIX224479	PT61355
NIX228378	PT52277
NIX229256	PT40024
NIX231609	PT60801
NIX234819	PT61434
NIX236416	PT52855
NIX236468	PT61248
NIX237567	PT60238
NIX243625	PT52257
NIX244696	PT51595
NIX24534	PT60473
NIX248556	PT52174
NIX249271	PT53728
NIX249535	PT60903
NIX249950	PT51147
NIX250653	PT51871
NIX252509	PT61606
NIX253839	PT52363
NIX25457	PT54429
NIX261804	PT60290
NIX261939	PT61419
NIX266012	PT53707
NIX267515	PT30307
NIX268720	PT54460
NIX272442	PT55264
NIX277635	PT54214
NIX278137	PT60237
NIX279570	PT53267
NIX28034	PT61421
NIX281138	PT53236
NIX282178	PT60649
NIX282332	PT60417
NIX282660	PT61564
NIX293190	PT60513
NIX294821	PT53515
NIX295743	PT53984
NIX296794	PT50789
NIX297473	PT55205
NIX2985	PT54321
NIX298842	PT51604
NIX300248	PT60333
NIX305165	PT55227
NIX315126	PT60587
NIX31575	PT53905
NIX322463	PT51278
NIX324538	PT54347
NIX326636	PT52320
NIX330933	PT55295
NIX333300	PT50971
NIX33464	PT54630
NIX336849	PT51452
NIX337181	PT50914
NIX33718	PT50871
NIX337192	PT61529
NIX339435	PT50494
NIX343032	PT30324
NIX343825	PT54341
NIX345503	PT54632
NIX346182	PT52568
NIX347491	PT54412
NIX351006	PT54639
NIX356187	PT61456
NIX358290	PT30412
NIX359856	PT50559
NIX363050	PT54961
NIX366612	PT61615
NIX369645	PT51216
NIX372278	PT60258
NIX374192	PT52455
NIX377017	PT51153
NIX382649	PT52449
NIX385183	PT61037
NIX391637	PT40013
NIX395134	PT54499
NIX398888	PT54693
NIX40062	PT50518
NIX404809	PT53947
NIX405904	PT53089
NIX407890	PT52346
NIX412838	PT52680
NIX416253	PT54873
NIX421095	PT52585
NIX42335	PT30368
NIX425004	PT51008
NIX426249	PT54936
NIX427037	PT52988
NIX433517	PT52305
NIX434372	PT53305
NIX443110	PT53811
NIX443690	PT51168
NIX443858	PT20383
NIX447303	PT52130
NIX449659	PT60979
NIX451119	PT54394
NIX455452	PT53921
NIX460404	PT60536
NIX46526	PT54777
NIX468210	PT55450
NIX468465	PT50548
NIX469251	PT61243
NIX50694	PT52597
NIX51325	PT51411
NIX523397	PT51903
NIX530583	PT54391
NIX56326	PT51772
NIX5663	PT52991
NIX57249	PT53709
NIX574338	PT52374
NIX59670	PT53808
NIX599585	PT61179
NIX606293	PT54539
NIX621368	PT30403
NIX63886	PT50578
NIX64431	PT60474
NIX65004	PT61452
NIX656989	PT52124
NIX683467	PT61058
NIX691269	PT54646
NIX691498	PT53668
NIX691846	PT60260
NIX695332	PT51468
NIX698138	PT54207
NIX707775	PT61390
NIX708712	PT30473
NIX709519	PT50718
NIX709852	PT54450
NIX71278	PT50521
NIX716394	PT52749
NIX717952	PT60284
NIX71906	PT51069
NIX719074	PT60570
NIX72202	PT54358
NIX726118	PT52842
NIX727469	PT60617
NIX7284	PT54069
NIX731334	PT61636
NIX733081	PT60452
NIX735423	PT53257
NIX740554	PT60627
NIX742505	PT52286
NIX747577	PT51200
NIX748069	PT54379
NIX751922	PT52682
NIX754261	PT52411
NIX755272	PT55060
NIX756248	PT61035
NIX75834	PT60360
NIX764107	PT54209
NIX765061	PT60304
NIX767944	PT52871
NIX768637	PT30255
NIX772424	PT61360
NIX77277	PT30140
NIX777385	PT52540
NIX778133	PT61129
NIX778974	PT60312
NIX780213	PT60816
NIX781465	PT50900
NIX784423	PT60888
NIX78478	PT51747
NIX787678	PT51961
NIX790242	PT60145
NIX82657	PT51795
NIX83553	PT52623
NIX84155	PT61339
NIX85362	PT52779
NIX87073	PT51082
NIX87149	PT52679
NIX98409	PT51007
