# Supplementary material for: Comparative genome-wide characterization leading to simple sequence repeat marker development for Nicotiana
Source: BMC Genomics. 2018 Jun 27;19:500. doi: 10.1186/s12864-018-4878-4 (PMC6020451; doi:10.1186/s12864-018-4878-4)
Supplement: Supplementary file 4 — Table S3 Information for experimentally validated markers. (XLS 51 kb) [file 12864_2018_4878_MOESM4_ESM.xls]

## Sheet: PCR_bands_validated96
PCR validation results			Tm: 60 oC
					N. benthamiana		N. sylvestris		N. tomentosiformis		N. tabacum K326		Nicotiana glutinosa		Polymorphism	Alleles	PCR_validation_PCR	Auto_ID
			Summary	ampliable NIX #		95		93		96		95		87
				ampliable NIX %		0.989583		0.989583		0.989583		0.989583		0.989583
				No amplicon NIX		1		3		0		1		9
				total		96		96		96		96		96
ID_in_gel	Marer_ID	Forward_primer (5'-3')	Reverse_primer (5'-3')	designed_size	Predicted_fragments	PCR_Validated_bands	Predicted_fragments	PCR_Validated_bands	Predicted_fragments	PCR_Validated_bands	Predicted_fragments	PCR_Validated_bands	Predicted_fragments	PCR_Validated_bands
1	>NIX193	GGAAGGTCAATGGCTTCAAA	TCAAGGCCACATGTTCTGAC	157	1	1	1	1	1	1	2	1	2	1	Yes	2	yes	1
2	>NIX1377	TAAATGGGGTCAGCTTTCCA	CAGCTCAAGTCAAAGGTCACA	237	1	1	1	1	1	1	1	1	1	1	Yes	4	yes	2
3	>NIX1725	GGCTATTTGTGCCCATCTGT	AAGAGGGGTCTTTGGTCTCC	337	2	1	1	1	1	1	2	1	2	1	Yes	3	yes	3
4	>NIX2078	CATGCGTCCTCAACAGAAAA	CCTCCCATTACTGTTCCATACC	271	2	2	1	1	1	1	2	1	2	1	Yes	4	yes	4
5	>NIX2414	GGTCAAAATTCCCAGAAGGA	ATCCATGGCTTCCACAAAAC	209	2	1	1	1	1	1	2	1	2	1	Yes	3	yes	5
6	>NIX2809	CTGTTTCCGGTTCATGACG	CCTTGGCCCTCTCCTACTCT	165	2	1	1	1	1	1	2	1	2	1	Yes	3	yes	6
7	>NIX3233	ACCAGAGCGCTGAGAAAGAG	CTCAAAAGACCAAGCGAAGG	295	1	1	1	1	1	1	1	1	1	1	Yes	3	yes	7
8	>NIX3592	TTTTGGTGGATTTGCTCTGG	AGCCAAATGATGCAAGGAAG	158	3	1	1	1	1	1	2	1	2	1	Yes	4	yes	8
9	>NIX5205	TTGGGGCTCAAAATCTCAAT	GCGTTGTTCTCGTCTCAACA	128	3	1	1	1	2	1	2	1	2	1	Yes	4	yes	9
10	>NIX5515	TTTGAGCAGTCTCTCGCCTA	CCTTGAACCCACTCACGAAT	209	1	1	1	1	2	1	3	1	3	1	Yes	3	yes	10
11	>NIX6916	GACGTGTTCAGCCCTTCAAT	TGGACTGTCATCTGCGAGTT	142	1	1	1	1	1	1	2	1	2	1	Yes	3	yes	11
12	>NIX7200	CATTGTCCAGTGCAGAAGGA	AGTTGGAGCTGAGGCTGATG	282	1	1	1	0	1	1	2	1	2	1	Yes	2	yes	12
13	>NIX7410	TCGCATTCTGCATGACCTTA	TGAAGCTTAAACAGGCATTGG	258	2	1	1	1	1	1	1	1	1	1	Yes	2	yes	13
14	>NIX7897	TGATTCTCCACCTTGAGCAG	CCCCACTTCACGTTCTCTCT	138	1	1	1	1	1	1	2	1	1	1	Yes	4	yes	14
15	>NIX8137	CTGCTCAATTTGGCTCCATT	CGAAATGCTTGTTCCCAGTT	282	1	2	1	1	1	1	2	1	2	1	Yes	3	yes	15
16	>NIX8254	AACTCGGGGACGAAATAACA	CCAACCTCAAGTCCAATTCC	216	2	1	1	1	1	1	1	1	1	1	Yes	2	yes	16
17	>NIX8676	AATAGGGTGGCGCACAATAG	CCGAGAAACGAGATTTCGAG	128	1	1	1	1	1	1	2	1	2	1	Yes	2	yes	17
18	>NIX9145	GGCTTCTGACGCAAAAGTTC	GCATGTAGGAATTGGGAAGG	199	2	1	1	1	1	1	2	1	1	1	Yes	4	yes	18
19	>NIX9360	AACAGCCTTTTCTTGGTGGA	AAGGGAGGCTGACTTTTATGG	218	1	1	1	1	1	1	2	1	2	0	Yes	2	yes	19
20	>NIX9484	TGGCCTTACTATGGGATGGA	GGCTTCACTGGGACATGATT	367	1	1	1	1	1	1	2	1	2	1	Yes	4	yes	20
21	>NIX10127	AGTGAACCGGAACACAAACC	AGAATAGCGGCAAGCAGAAA	307	1	1	1	1	1	1	2	1	2	1	Yes	2	yes	21
22	>NIX10147	TCAGCTATTCAGGCCCATTC	TGGGTTGTTGGATCTGTTGA	311	1	1	1	1	1	1	2	1	2	1	Yes	3	yes	22
23	>NIX10827	TTGCTCTTGTTGGACACACG	ATCCAAAGGCACAACTTGGA	174	1	1	1	1	1	1	2	1	2	1	Yes	3	yes	23
24	>NIX10984	GGTTAGGGTTTCCTCCTCCTT	CCCACCGTCACACACTTTAT	192	1	1	1	1	1	1	2	1	2	1	Yes	4	yes	24
25	>NIX11332	AAGATCCCAAACCCCTCAAC	ACGTTTGACAACATGGCTCA	167	1	1	1	1	1	1	1	1	1	0	Yes	2	yes	25
26	>NIX11936	AATCGGACGGTGGAGAATTA	GACGAAGCAAAGGGAGATCA	146	1	1	1	1	1	1	1	1	1	1	Yes	2	yes	26
27	>NIX12554	AACTGGGGACCTTCAGTGTG	TGACTCCAACCGCGTACAT	242	1	1	1	1	1	1	2	1	2	1	Yes	4	yes	27
28	>NIX13375	TTCAGATTCACCAGCCAAGA	CCTCAATTTGCAGCCTTCTC	212	1	1	2	1	1	1	3	1	3	1	Yes	3	yes	28
29	>NIX13614	GCTGACAACCTCAACCACCT	CTTCAGGCCAAGAAGACTCG	209	1	1	1	1	1	1	2	1	2	1	Yes	4	yes	29
30	>NIX14914	AGAAGCTTTGATTGGCTTCG	TGCCTCACCTCCTAATCCTG	147	2	1	1	1	1	1	1	1	1	1	Yes	2	yes	30
31	>NIX15374	TGAAACAAACACTGCGGCTA	GCTGAGCTGAAAATCCTCCA	213	1	1	1	1	1	1	2	1	1	0	Yes	4	yes	31
32	>NIX16254	TATAGGAAAGCGGCTGAGGA	CCACTGAAAACCATCAAAAGC	209	1	1	1	1	1	1	2	1	2	1	Yes	4	yes	32
33	>NIX16262	GCCATTGTTTCTTGGTTCATC	TGACAACATTGGAGCTGGAG	272	2	1	1	1	1	1	2	1	2	1	Yes	4	yes	33
34	>NIX17552	GCCAATTCCAGCACCATACT	TTGCCTCTAAGGAAGGCTGA	335	1	2	1	2	1	2	2	2	2	2	Yes	3	yes	34
35	>NIX18494	TTGCACTCTCTTCACCCCTAA	GGGTTGGAGAATGGAAGGAT	122	1	1	1	1	1	1	2	1	2	1	Yes	4	yes	35
36	>NIX18516	AATCAATCCCTCGCATCAAG	TACATTTCCTGGGTCCCTCA	310	1	1	1	1	1	1	2	1	2	1	Yes	3	yes	36
37	>NIX20261	GATTTGGGAAGGATCTGCTG	GGTGGGGTTTTGTTTTGTTG	250	1	1	1	1	1	1	2	1	2	1	Yes	3	yes	37
38	>NIX20456	TTTTGCTACCCCAGGATCAC	TTGCACGGTTAGCTGAGGAT	289	1	1	1	1	1	1	2	1	2	1	Yes	2	yes	38
39	>NIX20667	TAGAGGGCCGACAACATAGG	CACGTGCATGAAGTGTTGTG	148	1	1	1	1	1	1	2	1	2	1	Yes	2	yes	39
40	>NIX20953	GGTGGTCTGCCAAGCTTTT	AAGACCCTGCAAATGGAGAA	343	1	1	1	1	1	1	2	2	2	1	Yes	4	yes	40
41	>NIX21825	TCTCCCTTGTAAACCCAAGC	CGTCAGTTCCAGACAAACCA	338	1	1	1	1	1	1	2	1	2	0	Yes	4	yes	41
42	>NIX22249	AACTCAGCGATCTGCTCCTC	CGAGGTGCCCTGTATTATCG	183	1	1	1	1	1	1	1	1	1	1	Yes	2	yes	42
43	>NIX22388	TGTTCCTCTCCCTTTTCTGC	GACCATGCACCTGATTAGCC	192	2	1	1	1	1	1	1	1	1	1	Yes	3	yes	43
44	>NIX22450	CCCCTCAGATGTACAAAATGC	TGCATCTAGCTTGTGGTGGA	206	1	1	1	1	1	1	2	1	2	1	Yes	4	yes	44
45	>NIX23131	CACCATTTCCTGGGTCGTTA	AATCCGCTGGAGTCAGATCA	185	2	1	1	1	1	1	2	1	2	1	Yes	4	yes	45
46	>NIX23216	CTCACTGCATCACCATCAGG	TTGAGGCAAAGATTGCACAG	263	1	1	1	1	1	1	2	1	2	1	Yes	2	yes	46
47	>NIX23277	CCCAATCCCAAAACCCTAAT	GTCCTGGTAAGCCATCTGGA	185	1	1	1	1	1	1	1	1	1	1	Yes	2	yes	47
48	>NIX23397	AACGCAAATGGCTTACTGCT	GATTCCTCGAACCAAGGTGA	252	2	1	1	1	1	1	2	1	2	1	Yes	4	yes	48
49	>NIX24447	TGAGGCTGAGCACATACCAA	TATATTTGGTGCGGACGTGA	219	1	1	1	1	1	1	2	1	2	1	Yes	3	yes	49
50	>NIX24568	GTCAACGCACGAAAGAATCA	ACCTGCAAGTTTGGGAAGTG	336	1	1	1	1	1	1	2	1	2	1	Yes	4	yes	50
51	>NIX24577	TTGTGACGCTTAGGCTCAGTT	ACACACGGGGCAAGTTTTAG	189	1	1	1	1	3	1	3	1	3	1	Yes	4	yes	51
52	>NIX24778	CACCGACCCTCTCTTACCTG	GCTCCGATTCATCGTTCTTC	236	1	1	1	1	1	1	2	1	2	1	Yes	4	yes	52
53	>NIX25031	TCCTCGCTCCATCTTGATCT	TGACCACACCAAGGAGCATA	201	1	1	1	1	1	1	2	1	2	1	Yes	3	yes	53
54	>NIX25225	CAGCAACCAGCAGTAACGAA	GGAGAAAATGCGTAGGGACA	140	1	1	1	1	1	1	2	1	2	0	Yes	3	yes	54
55	>NIX25473	ACTGAATCCACCCTGACCAC	TGGTTCCCATAGACCGAGAG	199	1	1	1	1	2	1	2	1	2	1	Yes	2	yes	55
56	>NIX26584	TGGTTGTAGCGACTTGCATC	AGCTCAATGCCTCTCATGCT	243	1	1	1	1	1	1	2	1	2	1	Yes	4	yes	56
57	>NIX26824	GTTCGGGCATTTTCTTCTTG	TCACTAGCTTTGCTTTTGCTCA	123	1	1	1	1	1	1	2	1	2	1	Yes	4	yes	57
58	>NIX26859	GCAAGGCTTCTTTGCTGAAT	CGGTTCCTGCAACATCTCTT	226	2	2	1	1	1	1	2	1	2	1	Yes	3	yes	58
59	>NIX27640	CGCCGAAGACAATGGTATCT	CGTGATGCCCGTGTATGTTA	154	1	1	1	1	1	1	2	1	2	1	Yes	4	yes	59
60	>NIX27728	GCAGCTTCACAATTCCCATT	TGCAAAAGACCCATTGATGA	227	1	1	1	1	1	1	2	1	2	1	Yes	3	yes	60
61	>NIX28161	CATCAGGTGCTGCTGCATA	TTGTCCCCATCAATTTTCCA	227	1	1	1	1	1	1	1	1	1	1	Yes	2	yes	61
62	>NIX28992	AGCAAACCTTTGAGGCAGAA	GGAACTCCACCACAGTCCTC	299	1	1	1	1	1	1	1	1	1	1	Yes	4	yes	62
63	>NIX29025	TTGTGAGGATGACGCTCAAG	CCACCACATGCATCAGGATA	263	1	1	1	1	1	1	2	1	2	1	Yes	2	yes	63
64	>NIX30026	GCGTGAATTTGAGCTGTTGA	ACCCTCAACCTCCCCTCTTA	213	1	1	1	1	1	1	2	1	2	1	Yes	2	yes	64
65	>NIX30735	TTGAGGATATTGCTGCTCAACT	CCGCTAGCTCCTATCATCCA	217	1	1	1	1	1	1	2	1	2	1	Yes	4	yes	65
66	>NIX30746	CCGGCTTCTTCCATTTGTTA	TTTCAGCATGACCTGATCCA	292	1	2	1	1	1	1	2	1	2	1	Yes	3	yes	66
67	>NIX30927	CGGCTTCATTCCCAGAGTAA	ATGCGACGATACTCACCTCA	289	1	1	1	1	1	1	2	1	2	1	Yes	3	yes	67
68	>NIX31174	CCTGGAGTAGTAAGCTCCTTGA	CGCCACATCAGTACAACAGC	359	1	1	1	1	1	1	2	1	2	1	Yes	4	yes	68
69	>NIX31659	AAAGGGCTCCCACTAACCAT	GAGGAAAAGCAAAAGGTGGA	189	1	2	1	2	1	1	1	2	1	1	Yes	4	yes	69
70	>NIX31865	TTCACTGCACCGCTTTGTAT	GGCTTGTGAAGGAGAACCTG	199	2	1	1	1	1	1	1	1	1	1	Yes	4	yes	70
71	>NIX32182	CCGTAACCGCCTAACCACTA	AAAGAGTTGGCCATGCTGTC	320	1	1	1	1	1	1	2	1	2	2	Yes	4	yes	71
72	>NIX32346	TGAGGCTAGTGCACCAAATG	AATCCCAAACACCATTCAGC	235	1	1	1	1	1	1	2	1	2	1	Yes	2	yes	72
73	>NIX32789	CTACTCCAAGGAACCCCTGA	TCAGCAGGGAGAATTAATGGA	125	2	1	1	1	1	1	2	1	2	1	Yes	3	yes	73
74	>NIX33006	CGATCTTGATTGAGCCAGAAG	TGAATGGAAATGGTGTTGTG	253	2	2	1	1	1	1	2	1	2	1	Yes	4	yes	74
75	>NIX34554	TGCCGAATCAACAAAACAGA	GGCAAGGATCCATATCATGC	245	1	1	1	1	1	1	1	1	2	1	Yes	4	yes	75
76	>NIX34940	TCTTGGTCTCTGCACTTGTTG	TGAAGCCCCACTTTATTTCC	289	1	0	1	0	1	1	2	0	2	0	Yes	4	yes	76
77	>NIX35128	CCTTCTTGGGTTGTTTTCTCC	GGCCAGAGCTTTTCAAGATG	199	1	2	1	1	1	1	2	1	2	1	Yes	3	yes	77
78	>NIX36823	GATGCTCCTCCACACATGC	TTGGATTGGCTGCAATTTCT	263	1	1	1	1	1	1	2	1	2	1	Yes	4	yes	78
79	>NIX36963	CAAACCAAATAGCCCAAACG	CCGCCATTGTTGTGTAACTG	125	1	1	1	1	1	1	2	1	2	1	Yes	3	yes	79
80	>NIX37009	TGGGATGTGGGAAAAGGTTA	TGGGCAAAATCATCAACGTA	224	1	1	1	0	1	1	2	1	1	0	Yes	4	yes	80
81	>NIX37798	ACGGGAGCTGATGAATTGTC	CCTCCTTCTTCAACCCCAAT	144	1	1	1	1	1	1	2	1	2	1	Yes	4	yes	81
82	>NIX38102	TCAGTCCCTTCACAACGAGA	CCCTTGACACTGGCTTCTTC	248	1	1	1	1	1	1	2	1	1	1	Yes	4	yes	82
83	>NIX39475	TGGTAGTGAGTGGGGAGGAA	AACCCAGCGTTTGTCAGATT	199	1	1	1	1	1	1	2	1	2	1	Yes	3	yes	83
84	>NIX40372	CGGTGATCTCCAAGTGTTCG	ACCTGGCACTCGTGCTTATC	143	1	1	1	1	1	1	2	1	2	0	Yes	3	yes	84
85	>NIX40786	TGGGGTTGAAAGAGAAGAATG	GTCCATGAGACGAAGCATCA	153	1	1	1	1	1	1	2	1	2	0	Yes	4	yes	85
86	>NIX41795	ATTCGCCTGCTTGAATGTTT	GTGGACCAGGGCATTATGTT	307	1	1	1	1	1	1	2	1	2	1	Yes	2	yes	86
87	>NIX41800	CCGCTGACGTCTAAGCTCTC	GAAAGTCCCGGTGTGAACTC	269	2	1	1	1	1	1	1	1	1	1	Yes	4	yes	87
88	>NIX41943	CAAACACACTGGGCAAGTTC	TTGTGACGCTTAGGCTCAAT	192	1	1	1	1	1	1	2	1	2	1	Yes	4	yes	88
89	>NIX42057	CATGCCTCATCAAACATGGA	GTATGCCAAAGCTGCACAAG	249	1	1	1	1	1	1	2	1	2	1	Yes	2	yes	89
90	>NIX42767	CCAGTTCAGGATTTGGCATT	TAGTGATGAATGGGCCTCCT	239	1	2	1	2	1	1	2	3	2	1	Yes	3	yes	90
91	>NIX43137	CGCGATCTAAAGCTGACTCC	TGCCAGTGAGAAGTTGGAAA	366	2	1	1	1	1	1	1	1	1	1	Yes	3	yes	91
92	>NIX43369	GACCAACCAAGCCCTTATCA	CTGGGGTTCGTCAATTTTGT	268	1	1	1	1	1	1	2	1	2	1	Yes	3	yes	92
93	>NIX43720	ATTCCCATCCCCTAAGGTTG	GCCTTTCCCTTGCTTTTAGG	120	1	1	2	1	1	1	2	1	2	1	Yes	3	yes	93
94	>NIX44172	GAACCCTAATCATCCGCTTC	GGAATACCGATCTGGCAAAA	228	1	1	1	1	1	1	2	1	2	1	Yes	4	yes	94
95	>NIX44263	AGAGACCGACTTTTCCAGCA	TTTGGGTGTGAGAAGCTTTG	255	1	1	1	1	1	1	2	1	2	1	Yes	2	yes	95
96	>NIX44631	TGATCGAGGAATAAGGGTGAA	TGCTCTTCTCCTTCTTGTAGCC	215	1	2	1	1	1	1	2	1	2	1	Yes	4	yes	96

## Sheet: PCR_validationFlorescence24
primerorder 20120716	All primers list can produce amplicon in DNA of N. syl, N. tom. N. tab K326, N.ben and N. tab HD
	These markers were further tested in ABI3730 for fragment size based on florescence
Auto ID	Marer_ID	Forward_primer (5'-3')	Reverse_primer (5'-3')
1		CGTTGTAAAACGACGGCCAGTAATTCCACCACTGGCTTTTG	TGTACCAGTGTTTGGCTGGA
2		CGTTGTAAAACGACGGCCAGTACAAACTGCAGCCTCGTG	AACACCTGTATTTGGGCTTGA
3		CGTTGTAAAACGACGGCCAGTACACCTGTATTTGGGCCTGA	AACTGAGCTGATAACTGAGAACTGA
4		CGTTGTAAAACGACGGCCAGTAGCCAGAGGATGGATTTGAT	GAGGAGAGACACGCAGCAAT
5		CGTTGTAAAACGACGGCCAGTAGTTGTGGCATGAGGTGAGA	TGATGAGAGCTCCAGGTGAG
6		CGTTGTAAAACGACGGCCAGTATTCTCCCTCATCGGGACTT	GCTCATAGGTGCTCGGCTAC
7		CGTTGTAAAACGACGGCCAGTCACCATGAACTCATCCACCA	TGCTCCAGCTTCTTTCATCTC
8		CGTTGTAAAACGACGGCCAGTCACTCGCAGTTTCTCTGCAC	ACCTCGAAAATCACCACCAG
9		CGTTGTAAAACGACGGCCAGTCCAAGGCCAAACAGACTCAT	AATGAGGCAGAGCCAGGTAA
10		CGTTGTAAAACGACGGCCAGTCCAATGAATGTGTTCCCAAA	TCCACTTCCTCCGTTTCATC
11		CGTTGTAAAACGACGGCCAGTCCATTGCCTGTCTTTCTCAA	GCAGCAAGATGCAAAACAAG
12		CGTTGTAAAACGACGGCCAGTCTTCTCCCTCCCAAATTTCC	CTTCTTCACTCCTCCGGTTG
13		CGTTGTAAAACGACGGCCAGTGAAAATGACGGTGGGAGAAA	TGCGTGTGAGAGGACAGAAG
14		CGTTGTAAAACGACGGCCAGTGAAGCGAACTTGGAATGGAG	TGCCTCTTTGCTTTCACCTT
15		CGTTGTAAAACGACGGCCAGTGAATATCGCTGGCACATCAA	AGAGAAACAACTCCCGCAAA
16		CGTTGTAAAACGACGGCCAGTGATGCCGATTTCTGTTTTGG	TGTTGTGATTGCTGCTGTGA
17		CGTTGTAAAACGACGGCCAGTGCAAGTGGGCGTTAAACAAA	CGGCGAGCTTTGCTAAGTAT
18		CGTTGTAAAACGACGGCCAGTGCCAGACCTCACTTTTCCAA	GCAAAGAAGGCCATTATCGT
19		CGTTGTAAAACGACGGCCAGTGCCCCAGAAGAACAATGGTA	TTTTGTAGGAGTGCCTGGTTT
20		CGTTGTAAAACGACGGCCAGTGTGCCCGCATTTAACTTAGC	AGATGTTTCGAGGTGGATGC
21		CGTTGTAAAACGACGGCCAGTTCTTGTTATCCCCTAACTCCATAG	AAGTGCGCCTCCATTATGAC
22		CGTTGTAAAACGACGGCCAGTTGGATCTAGCGTCAGAGTGC	AGCTAGGGTTGGGGCTAATC
23		CGTTGTAAAACGACGGCCAGTTTATCGGGGATGAGTCTTGG	CAGGTGCATTCCCGTAGTTT
24		CGTTGTAAAACGACGGCCAGTTTCGTCATCGTCATGGGTAG	GATCACCACTTGTGGACGTG
